# Supplementary material for: Discovery of CNS-Like D3R-Selective Antagonists Using 3D Pharmacophore Guided Virtual Screening
Source: Molecules. 2018 Sep 25;23(10):2452. doi: 10.3390/molecules23102452 (PMC6222863; doi:10.3390/molecules23102452)
Supplement: Supplementary file 1 [file molecules-23-02452-s001.zip]

Archive with 9 entries (9 files):
- AHPRRR.104.mae
- AHPRRR.104.xyz
- All-TPR-FPR.csv
- APRRR.215.mae
- APRRR.215.xyz
- Boxplot-T1.csv
- Boxplot-T2.csv
- Boxplot-T3.csv
- Boxplot-T4.csv
