# Supplementary material for: Discovery of CNS-Like D3R-Selective Antagonists Using 3D Pharmacophore Guided Virtual Screening
Source: Molecules. 2018 Sep 25;23(10):2452. doi: 10.3390/molecules23102452 (PMC6222863; doi:10.3390/molecules23102452)
Supplement: Supplementary file 1 [file molecules-23-02452-s001.zip › AHPRRR.104.mae]

{ 
 s_m_m2io_version
 :::
 2.0.0 
} 

f_m_ct { 
 s_m_title
 s_m_entry_id
 s_m_entry_name
 s_m_Source_Path
 s_m_Source_File
 i_m_Source_File_Index
 i_lp_mmshare_version
 r_epik_Ionization_Penalty
 r_epik_Ionization_Penalty_Charging
 r_epik_Ionization_Penalty_Neutral
 r_epik_State_Penalty
 i_epik_Tot_Q
 r_mmod_Potential_Energy-OPLS-2005
 b_mmod_Minimization_Converged-OPLS-2005
 r_mmod_RMS_Derivative-OPLS-2005
 i_mmod_Times_Found-OPLS-2005
 r_mmod_Relative_Potential_Energy-OPLS-2005
 b_mmod_Chiralities_Consistent-OPLS-2005
 i_mmod_Conformation-OPLS-2005
 i_mmod_Serial_Number-OPLS-2005
 r_user_-logKi
 s_i_glide_gridfile
 i_i_glide_lignum
 r_i_docking_score
 r_i_glide_ligand_efficiency
 r_i_glide_ligand_efficiency_sa
 r_i_glide_ligand_efficiency_ln
 r_i_glide_gscore
 r_i_glide_lipo
 r_i_glide_hbond
 r_i_glide_metal
 r_i_glide_rewards
 r_i_glide_evdw
 r_i_glide_ecoul
 r_i_glide_erotb
 r_i_glide_esite
 r_i_glide_emodel
 r_i_glide_energy
 r_i_glide_einternal
 i_i_glide_confnum
 i_i_glide_posenum
 r_i_glide_eff_state_penalty
 r_m_phase_activity
 r_m_phase_survival_score
 r_m_phase_adjusted_survival_score
 r_m_phase_posthoc_score
 r_m_phase_site_score
 r_m_phase_vector_score
 r_m_phase_volume_score
 r_m_phase_selectivity_score
 i_m_phase_num_matches_score
 r_m_phase_energy_score
 r_m_phase_activity_score
 r_m_phase_inactive_score
 i_m_ct_format
 :::
 AHPRRR.104 
  59 
  18.1 
  "C:\\Users\\6300MT\\Documents\\LEE JH\\3PBL\\16.05.02" 
  dataset.mae 
  59
  30011
    0.7995 
    0.0000 
    0.7995 
    0.8283 
  0
  206.441970825195
  1
  0.0237643681466579
  1
  0
  1
  1
  40
  3.61
  glide-grid_etq 
  40
  -5.82021436692062
  -0.181881698966269
  -0.577438399878556
  -1.30330464980514
  -6.64851436692062
  -3.40958333804976
  0
  0
  -1.45268507842863
  -49.8649635314941
  -0.0855594575405121
  0.760388507322243
  -0.0405523625586881
  -67.0648658130187
  -49.9505229890347
  9.82981872558594
  85
  67
  0.8283
  3.61
  9.3968
  7.5485
  2.996535
  0.417378
  0.907209
  0.671948
  0
  22
  0
  3.61
  1.8483
  2
 m_depend[13] { 
  # First column is dependency index #
  i_m_depend_dependency
  s_m_depend_property
  :::
  1 10 r_epik_Ionization_Penalty 
  2 10 r_epik_Ionization_Penalty_Charging 
  3 10 r_epik_Ionization_Penalty_Neutral 
  4 10 r_epik_State_Penalty 
  5 10 i_epik_Tot_Q 
  6 20 r_mmod_Potential_Energy-OPLS-2005 
  7 20 b_mmod_Minimization_Converged-OPLS-2005 
  8 20 r_mmod_RMS_Derivative-OPLS-2005 
  9 20 i_mmod_Times_Found-OPLS-2005 
  10 20 r_mmod_Relative_Potential_Energy-OPLS-2005 
  11 20 b_mmod_Chiralities_Consistent-OPLS-2005 
  12 20 i_mmod_Conformation-OPLS-2005 
  13 10 i_mmod_Serial_Number-OPLS-2005 
  :::
 } 
 m_atom[61] { 
  # First column is atom index #
  i_m_mmod_type
  r_m_x_coord
  r_m_y_coord
  r_m_z_coord
  i_m_residue_number
  i_m_color
  r_m_charge1
  r_m_charge2
  i_m_atomic_number
  s_m_color_rgb
  r_epik_H2O_pKa
  r_epik_H2O_pKa_uncertainty
  i_i_constraint
  :::
  1 25 0.053747 -15.027923 10.763477 900 43 -0.63000 -0.63000 7 5757FF    4.548    2.220  0
  2 3 -0.345378 -16.348873 10.293440 900 2 0.09000 0.09000 6 A0A0A0  <> <> 0
  3 3 -0.799167 -17.195929 11.493782 900 2 0.09000 0.09000 6 A0A0A0  <> <> 0
  4 26 0.291518 -17.346663 12.464755 900 43 -0.63000 -0.63000 7 5757FF    7.454    0.763  0
  5 3 0.706857 -16.011730 12.914848 900 2 0.09000 0.09000 6 A0A0A0  <> <> 0
  6 3 1.137951 -15.123939 11.725467 900 2 0.09000 0.09000 6 A0A0A0  <> <> 0
  7 3 -0.175277 -18.124392 13.612135 900 2 0.09000 0.09000 6 A0A0A0  <> <> 0
  8 3 -0.266400 -19.630590 13.294435 900 2 -0.12000 -0.12000 6 A0A0A0  <> <> 0
  9 3 1.076568 -20.359451 13.458393 900 2 -0.12000 -0.12000 6 A0A0A0  <> <> 0
  10 3 1.438982 -20.665247 14.923862 900 2 0.08000 0.08000 6 A0A0A0  <> <> 0
  11 25 0.454485 -21.520639 15.579480 900 43 -0.50000 -0.50000 7 5757FF  <> <> 0
  12 2 0.246778 -22.818260 15.311912 900 2 0.61500 0.61500 6 A0A0A0  <> <> 0
  13 2 -0.762594 -23.475069 16.165962 900 2 0.13630 0.13630 6 A0A0A0  <> <> 0
  14 15 0.843775 -23.433449 14.428294 900 70 -0.50000 -0.50000 8 FF2F2F   -0.329    0.775  0
  15 2 -1.332001 -23.077396 17.358379 900 2 -0.51460 -0.51460 6 A0A0A0  <> <> 0
  16 2 -2.223845 -24.127655 17.755945 900 2 0.25810 0.25810 6 A0A0A0  <> <> 0
  17 2 -2.124585 -25.124008 16.756617 900 2 0.32300 0.32300 6 A0A0A0  <> <> 0
  18 16 -1.221995 -24.716663 15.796008 900 70 -0.31150 -0.31150 8 FF2F2F  <> <> 0
  19 2 -3.106746 -24.379744 18.831766 900 2 -0.30380 -0.30380 6 A0A0A0  <> <> 0
  20 2 -3.844439 -25.581877 18.896563 900 2 -0.19250 -0.19250 6 A0A0A0  <> <> 0
  21 2 -3.721539 -26.552502 17.881512 900 2 -0.12280 -0.12280 6 A0A0A0  <> <> 0
  22 2 -2.855227 -26.322481 16.796572 900 2 -0.32450 -0.32450 6 A0A0A0  <> <> 0
  23 2 0.171277 -14.009967 9.803050 900 2 0.21000 0.21000 6 A0A0A0  <> <> 0
  24 2 0.854380 -14.250406 8.589324 900 2 -0.11500 -0.11500 6 A0A0A0  <> <> 0
  25 2 0.931882 -13.248900 7.603057 900 2 -0.11500 -0.11500 6 A0A0A0  <> <> 0
  26 2 0.330978 -11.995633 7.820095 900 2 -0.11500 -0.11500 6 A0A0A0  <> <> 0
  27 2 -0.369891 -11.745207 9.016191 900 2 0.00000 0.00000 6 A0A0A0  <> <> 0
  28 2 -0.435256 -12.742319 10.024043 900 2 0.00000 0.00000 6 A0A0A0  <> <> 0
  29 2 -1.026493 -10.508988 9.199255 900 2 -0.11500 -0.11500 6 A0A0A0  <> <> 0
  30 2 -1.725374 -10.238820 10.387498 900 2 -0.11500 -0.11500 6 A0A0A0  <> <> 0
  31 2 -1.779018 -11.213643 11.396158 900 2 -0.11500 -0.11500 6 A0A0A0  <> <> 0
  32 2 -1.147468 -12.458592 11.215117 900 2 -0.11500 -0.11500 6 A0A0A0  <> <> 0
  33 41 -1.147270 -16.272598 9.560621 900 21 0.06000 0.06000 1 FFFFFF  <> <> 0
  34 41 0.472356 -16.850832 9.783447 900 21 0.06000 0.06000 1 FFFFFF  <> <> 0
  35 41 -1.654657 -16.734570 11.987820 900 21 0.06000 0.06000 1 FFFFFF  <> <> 0
  36 41 -1.133285 -18.159821 11.119184 900 21 0.06000 0.06000 1 FFFFFF  <> <> 0
  37 41 -0.111066 -15.527167 13.451959 900 21 0.06000 0.06000 1 FFFFFF  <> <> 0
  38 41 1.538654 -16.105268 13.614538 900 21 0.06000 0.06000 1 FFFFFF  <> <> 0
  39 41 2.031090 -15.511848 11.236392 900 21 0.06000 0.06000 1 FFFFFF  <> <> 0
  40 41 1.388811 -14.132679 12.086331 900 21 0.06000 0.06000 1 FFFFFF  <> <> 0
  41 41 0.500147 -17.978310 14.456903 900 21 0.06000 0.06000 1 FFFFFF  <> <> 0
  42 41 -1.147065 -17.752871 13.940124 900 21 0.06000 0.06000 1 FFFFFF  <> <> 0
  43 41 -1.014921 -20.084982 13.943378 900 21 0.06000 0.06000 1 FFFFFF  <> <> 0
  44 41 -0.635451 -19.808109 12.286909 900 21 0.06000 0.06000 1 FFFFFF  <> <> 0
  45 41 1.044816 -21.291389 12.892301 900 21 0.06000 0.06000 1 FFFFFF  <> <> 0
  46 41 1.870199 -19.771126 12.995478 900 21 0.06000 0.06000 1 FFFFFF  <> <> 0
  47 41 2.418025 -21.136665 14.977674 900 21 0.06000 0.06000 1 FFFFFF  <> <> 0
  48 41 1.525863 -19.740231 15.494958 900 21 0.06000 0.06000 1 FFFFFF  <> <> 0
  49 43 -0.098487 -21.106630 16.312918 900 21 0.30000 0.30000 1 FFFFFF   13.105    2.220  0
  50 41 -1.151317 -22.165257 17.906076 900 21 0.24190 0.24190 1 FFFFFF  <> <> 0
  51 41 -3.207827 -23.648886 19.619919 900 21 0.19300 0.19300 1 FFFFFF  <> <> 0
  52 41 -4.506337 -25.761297 19.731667 900 21 0.15710 0.15710 1 FFFFFF  <> <> 0
  53 41 -4.291563 -27.469683 17.931082 900 21 0.14980 0.14980 1 FFFFFF  <> <> 0
  54 41 -2.757233 -27.050806 16.003593 900 21 0.19550 0.19550 1 FFFFFF  <> <> 0
  55 41 1.326588 -15.206197 8.409194 900 21 0.11500 0.11500 1 FFFFFF  <> <> 0
  56 41 1.456323 -13.441902 6.679221 900 21 0.11500 0.11500 1 FFFFFF  <> <> 0
  57 41 0.395803 -11.232769 7.058138 900 21 0.11500 0.11500 1 FFFFFF  <> <> 0
  58 41 -1.004540 -9.755090 8.424768 900 21 0.11500 0.11500 1 FFFFFF  <> <> 0
  59 41 -2.223437 -9.289316 10.519851 900 21 0.11500 0.11500 1 FFFFFF  <> <> 0
  60 41 -2.323083 -11.016383 12.306153 900 21 0.11500 0.11500 1 FFFFFF  <> <> 0
  61 41 -1.226028 -13.195493 12.000484 900 21 0.11500 0.11500 1 FFFFFF  <> <> 0
  :::
 } 
 m_bond[65] { 
  # First column is bond index #
  i_m_from
  i_m_to
  i_m_order
  :::
  1 1 2 1
  2 1 6 1
  3 1 23 1
  4 2 3 1
  5 2 33 1
  6 2 34 1
  7 3 4 1
  8 3 35 1
  9 3 36 1
  10 4 5 1
  11 4 7 1
  12 5 6 1
  13 5 37 1
  14 5 38 1
  15 6 39 1
  16 6 40 1
  17 7 8 1
  18 7 41 1
  19 7 42 1
  20 8 9 1
  21 8 43 1
  22 8 44 1
  23 9 10 1
  24 9 45 1
  25 9 46 1
  26 10 11 1
  27 10 47 1
  28 10 48 1
  29 11 12 1
  30 11 49 1
  31 12 13 1
  32 12 14 2
  33 13 15 2
  34 13 18 1
  35 15 16 1
  36 15 50 1
  37 16 17 2
  38 16 19 1
  39 17 18 1
  40 17 22 1
  41 19 20 2
  42 19 51 1
  43 20 21 1
  44 20 52 1
  45 21 22 2
  46 21 53 1
  47 22 54 1
  48 23 24 2
  49 23 28 1
  50 24 25 1
  51 24 55 1
  52 25 26 2
  53 25 56 1
  54 26 27 1
  55 26 57 1
  56 27 28 2
  57 27 29 1
  58 28 32 1
  59 29 30 2
  60 29 58 1
  61 30 31 1
  62 30 59 1
  63 31 32 2
  64 31 60 1
  65 32 61 1
  :::
 } 
} 
