# Supplementary material for: Discovery of CNS-Like D3R-Selective Antagonists Using 3D Pharmacophore Guided Virtual Screening
Source: Molecules. 2018 Sep 25;23(10):2452. doi: 10.3390/molecules23102452 (PMC6222863; doi:10.3390/molecules23102452)
Supplement: Supplementary file 1 [file molecules-23-02452-s001.zip › All-TPR-FPR.csv]

	x	y	trial
1	0	0	Trial1
2	0	0.010471204	Trial1
3	0.007194245	0.010471204	Trial1
4	0.014388489	0.010471204	Trial1
5	0.014388489	0.013089005	Trial1
6	0.014388489	0.015706806	Trial1
7	0.014388489	0.018324607	Trial1
8	0.014388489	0.020942408	Trial1
9	0.014388489	0.023560209	Trial1
10	0.014388489	0.034031414	Trial1
11	0.014388489	0.036649215	Trial1
12	0.014388489	0.039267016	Trial1
13	0.014388489	0.041884817	Trial1
14	0.014388489	0.044502618	Trial1
15	0.014388489	0.07591623	Trial1
16	0.014388489	0.078534031	Trial1
17	0.014388489	0.081151832	Trial1
18	0.014388489	0.083769634	Trial1
19	0.014388489	0.089005236	Trial1
20	0.014388489	0.091623037	Trial1
21	0.014388489	0.09947644	Trial1
22	0.021582734	0.102094241	Trial1
23	0.021582734	0.104712042	Trial1
24	0.021582734	0.107329843	Trial1
25	0.028776978	0.107329843	Trial1
26	0.035971223	0.107329843	Trial1
27	0.035971223	0.109947644	Trial1
28	0.035971223	0.112565445	Trial1
29	0.035971223	0.115183246	Trial1
30	0.043165468	0.117801047	Trial1
31	0.050359712	0.117801047	Trial1
32	0.050359712	0.120418848	Trial1
33	0.050359712	0.128272251	Trial1
34	0.050359712	0.130890052	Trial1
35	0.057553957	0.130890052	Trial1
36	0.057553957	0.136125654	Trial1
37	0.057553957	0.138743455	Trial1
38	0.057553957	0.141361257	Trial1
39	0.057553957	0.143979058	Trial1
40	0.064748201	0.143979058	Trial1
41	0.071942446	0.143979058	Trial1
42	0.071942446	0.146596859	Trial1
43	0.079136691	0.146596859	Trial1
44	0.086330935	0.146596859	Trial1
45	0.086330935	0.14921466	Trial1
46	0.086330935	0.151832461	Trial1
47	0.086330935	0.159685864	Trial1
48	0.086330935	0.178010471	Trial1
49	0.086330935	0.191099476	Trial1
50	0.086330935	0.193717277	Trial1
51	0.09352518	0.193717277	Trial1
52	0.09352518	0.19895288	Trial1
53	0.09352518	0.201570681	Trial1
54	0.09352518	0.222513089	Trial1
55	0.09352518	0.235602094	Trial1
56	0.09352518	0.238219895	Trial1
57	0.09352518	0.240837696	Trial1
58	0.09352518	0.246073298	Trial1
59	0.100719424	0.246073298	Trial1
60	0.100719424	0.248691099	Trial1
61	0.107913669	0.251308901	Trial1
62	0.115107914	0.251308901	Trial1
63	0.115107914	0.253926702	Trial1
64	0.115107914	0.261780105	Trial1
65	0.115107914	0.264397906	Trial1
66	0.115107914	0.277486911	Trial1
67	0.122302158	0.277486911	Trial1
68	0.122302158	0.280104712	Trial1
69	0.122302158	0.282722513	Trial1
70	0.122302158	0.290575916	Trial1
71	0.122302158	0.293193717	Trial1
72	0.122302158	0.295811518	Trial1
73	0.122302158	0.298429319	Trial1
74	0.122302158	0.30104712	Trial1
75	0.122302158	0.303664921	Trial1
76	0.129496403	0.303664921	Trial1
77	0.129496403	0.306282723	Trial1
78	0.136690647	0.308900524	Trial1
79	0.136690647	0.311518325	Trial1
80	0.143884892	0.311518325	Trial1
81	0.143884892	0.314136126	Trial1
82	0.143884892	0.316753927	Trial1
83	0.151079137	0.319371728	Trial1
84	0.151079137	0.327225131	Trial1
85	0.151079137	0.332460733	Trial1
86	0.158273381	0.340314136	Trial1
87	0.158273381	0.342931937	Trial1
88	0.158273381	0.345549738	Trial1
89	0.165467626	0.345549738	Trial1
90	0.172661871	0.345549738	Trial1
91	0.18705036	0.345549738	Trial1
92	0.18705036	0.348167539	Trial1
93	0.194244604	0.361256545	Trial1
94	0.194244604	0.366492147	Trial1
95	0.201438849	0.366492147	Trial1
96	0.208633094	0.366492147	Trial1
97	0.215827338	0.369109948	Trial1
98	0.223021583	0.369109948	Trial1
99	0.223021583	0.371727749	Trial1
100	0.230215827	0.376963351	Trial1
101	0.230215827	0.379581152	Trial1
102	0.237410072	0.379581152	Trial1
103	0.237410072	0.382198953	Trial1
104	0.237410072	0.384816754	Trial1
105	0.237410072	0.387434555	Trial1
106	0.244604317	0.395287958	Trial1
107	0.251798561	0.395287958	Trial1
108	0.251798561	0.413612565	Trial1
109	0.258992806	0.413612565	Trial1
110	0.258992806	0.416230366	Trial1
111	0.258992806	0.418848168	Trial1
112	0.273381295	0.418848168	Trial1
113	0.287769784	0.421465969	Trial1
114	0.302158273	0.42408377	Trial1
115	0.302158273	0.426701571	Trial1
116	0.302158273	0.429319372	Trial1
117	0.302158273	0.434554974	Trial1
118	0.309352518	0.434554974	Trial1
119	0.316546763	0.434554974	Trial1
120	0.316546763	0.439790576	Trial1
121	0.316546763	0.442408377	Trial1
122	0.323741007	0.442408377	Trial1
123	0.323741007	0.447643979	Trial1
124	0.323741007	0.452879581	Trial1
125	0.330935252	0.452879581	Trial1
126	0.338129496	0.455497382	Trial1
127	0.338129496	0.458115183	Trial1
128	0.345323741	0.458115183	Trial1
129	0.352517986	0.458115183	Trial1
130	0.352517986	0.460732984	Trial1
131	0.352517986	0.465968586	Trial1
132	0.35971223	0.465968586	Trial1
133	0.35971223	0.468586387	Trial1
134	0.35971223	0.471204188	Trial1
135	0.366906475	0.471204188	Trial1
136	0.374100719	0.471204188	Trial1
137	0.374100719	0.476439791	Trial1
138	0.374100719	0.481675393	Trial1
139	0.388489209	0.481675393	Trial1
140	0.388489209	0.510471204	Trial1
141	0.395683453	0.510471204	Trial1
142	0.395683453	0.518324607	Trial1
143	0.395683453	0.520942408	Trial1
144	0.395683453	0.523560209	Trial1
145	0.395683453	0.52617801	Trial1
146	0.395683453	0.528795812	Trial1
147	0.395683453	0.534031414	Trial1
148	0.402877698	0.534031414	Trial1
149	0.402877698	0.536649215	Trial1
150	0.410071942	0.536649215	Trial1
151	0.417266187	0.536649215	Trial1
152	0.417266187	0.544502618	Trial1
153	0.417266187	0.547120419	Trial1
154	0.417266187	0.54973822	Trial1
155	0.417266187	0.552356021	Trial1
156	0.424460432	0.581151832	Trial1
157	0.424460432	0.586387435	Trial1
158	0.431654676	0.591623037	Trial1
159	0.446043165	0.594240838	Trial1
160	0.446043165	0.596858639	Trial1
161	0.446043165	0.59947644	Trial1
162	0.446043165	0.602094241	Trial1
163	0.446043165	0.604712042	Trial1
164	0.45323741	0.604712042	Trial1
165	0.460431655	0.604712042	Trial1
166	0.460431655	0.607329843	Trial1
167	0.460431655	0.609947644	Trial1
168	0.460431655	0.612565445	Trial1
169	0.467625899	0.615183246	Trial1
170	0.467625899	0.617801047	Trial1
171	0.474820144	0.617801047	Trial1
172	0.482014388	0.617801047	Trial1
173	0.482014388	0.620418848	Trial1
174	0.482014388	0.623036649	Trial1
175	0.482014388	0.62565445	Trial1
176	0.482014388	0.628272251	Trial1
177	0.489208633	0.628272251	Trial1
178	0.489208633	0.630890052	Trial1
179	0.496402878	0.630890052	Trial1
180	0.503597122	0.630890052	Trial1
181	0.503597122	0.633507853	Trial1
182	0.510791367	0.636125654	Trial1
183	0.510791367	0.638743455	Trial1
184	0.510791367	0.646596859	Trial1
185	0.517985612	0.651832461	Trial1
186	0.517985612	0.672774869	Trial1
187	0.517985612	0.67539267	Trial1
188	0.525179856	0.678010471	Trial1
189	0.525179856	0.680628272	Trial1
190	0.525179856	0.683246073	Trial1
191	0.532374101	0.685863874	Trial1
192	0.532374101	0.688481675	Trial1
193	0.532374101	0.691099476	Trial1
194	0.539568345	0.696335079	Trial1
195	0.54676259	0.701570681	Trial1
196	0.54676259	0.706806283	Trial1
197	0.54676259	0.709424084	Trial1
198	0.553956835	0.712041885	Trial1
199	0.561151079	0.712041885	Trial1
200	0.561151079	0.717277487	Trial1
201	0.561151079	0.719895288	Trial1
202	0.561151079	0.727748691	Trial1
203	0.568345324	0.727748691	Trial1
204	0.568345324	0.730366492	Trial1
205	0.568345324	0.743455497	Trial1
206	0.575539568	0.743455497	Trial1
207	0.582733813	0.743455497	Trial1
208	0.589928058	0.746073298	Trial1
209	0.597122302	0.746073298	Trial1
210	0.597122302	0.748691099	Trial1
211	0.604316547	0.748691099	Trial1
212	0.611510791	0.748691099	Trial1
213	0.618705036	0.748691099	Trial1
214	0.618705036	0.751308901	Trial1
215	0.625899281	0.756544503	Trial1
216	0.633093525	0.756544503	Trial1
217	0.64028777	0.759162304	Trial1
218	0.647482014	0.764397906	Trial1
219	0.647482014	0.767015707	Trial1
220	0.647482014	0.769633508	Trial1
221	0.647482014	0.772251309	Trial1
222	0.654676259	0.772251309	Trial1
223	0.654676259	0.77486911	Trial1
224	0.654676259	0.777486911	Trial1
225	0.654676259	0.780104712	Trial1
226	0.654676259	0.782722513	Trial1
227	0.654676259	0.785340314	Trial1
228	0.654676259	0.795811518	Trial1
229	0.654676259	0.798429319	Trial1
230	0.654676259	0.80104712	Trial1
231	0.654676259	0.803664921	Trial1
232	0.654676259	0.808900524	Trial1
233	0.654676259	0.811518325	Trial1
234	0.654676259	0.814136126	Trial1
235	0.654676259	0.816753927	Trial1
236	0.661870504	0.816753927	Trial1
237	0.669064748	0.816753927	Trial1
238	0.669064748	0.819371728	Trial1
239	0.669064748	0.82460733	Trial1
240	0.676258993	0.82460733	Trial1
241	0.676258993	0.827225131	Trial1
242	0.683453237	0.827225131	Trial1
243	0.683453237	0.835078534	Trial1
244	0.697841727	0.835078534	Trial1
245	0.697841727	0.840314136	Trial1
246	0.705035971	0.840314136	Trial1
247	0.705035971	0.842931937	Trial1
248	0.705035971	0.85078534	Trial1
249	0.712230216	0.85078534	Trial1
250	0.712230216	0.853403141	Trial1
251	0.71942446	0.853403141	Trial1
252	0.726618705	0.853403141	Trial1
253	0.726618705	0.856020942	Trial1
254	0.73381295	0.858638743	Trial1
255	0.73381295	0.866492147	Trial1
256	0.73381295	0.869109948	Trial1
257	0.73381295	0.905759162	Trial1
258	0.73381295	0.910994764	Trial1
259	0.73381295	0.913612565	Trial1
260	0.741007194	0.913612565	Trial1
261	0.741007194	0.918848168	Trial1
262	0.741007194	0.92408377	Trial1
263	0.748201439	0.92408377	Trial1
264	0.755395683	0.92408377	Trial1
265	0.755395683	0.926701571	Trial1
266	0.755395683	0.929319372	Trial1
267	0.762589928	0.929319372	Trial1
268	0.769784173	0.929319372	Trial1
269	0.776978417	0.929319372	Trial1
270	0.776978417	0.934554974	Trial1
271	0.784172662	0.934554974	Trial1
272	0.798561151	0.934554974	Trial1
273	0.805755396	0.934554974	Trial1
274	0.805755396	0.937172775	Trial1
275	0.81294964	0.937172775	Trial1
276	0.81294964	0.942408377	Trial1
277	0.820143885	0.942408377	Trial1
278	0.827338129	0.942408377	Trial1
279	0.827338129	0.945026178	Trial1
280	0.834532374	0.945026178	Trial1
281	0.834532374	0.947643979	Trial1
282	0.834532374	0.95026178	Trial1
283	0.834532374	0.952879581	Trial1
284	0.841726619	0.952879581	Trial1
285	0.848920863	0.952879581	Trial1
286	0.856115108	0.952879581	Trial1
287	0.863309353	0.952879581	Trial1
288	0.870503597	0.952879581	Trial1
289	0.870503597	0.958115183	Trial1
290	0.877697842	0.958115183	Trial1
291	0.884892086	0.958115183	Trial1
292	0.884892086	0.960732984	Trial1
293	0.884892086	0.963350785	Trial1
294	0.884892086	0.968586387	Trial1
295	0.892086331	0.968586387	Trial1
296	0.899280576	0.968586387	Trial1
297	0.899280576	0.971204188	Trial1
298	0.899280576	0.97382199	Trial1
299	0.90647482	0.97382199	Trial1
300	0.913669065	0.97382199	Trial1
301	0.913669065	0.976439791	Trial1
302	0.920863309	0.976439791	Trial1
303	0.928057554	0.976439791	Trial1
304	0.935251799	0.976439791	Trial1
305	0.935251799	0.979057592	Trial1
306	0.935251799	0.981675393	Trial1
307	0.942446043	0.981675393	Trial1
308	0.949640288	0.981675393	Trial1
309	0.949640288	0.984293194	Trial1
310	0.949640288	0.986910995	Trial1
311	0.956834532	0.986910995	Trial1
312	0.964028777	0.986910995	Trial1
313	0.978417266	0.986910995	Trial1
314	0.978417266	0.989528796	Trial1
315	0.985611511	0.989528796	Trial1
316	0.985611511	0.992146597	Trial1
317	0.992805755	0.992146597	Trial1
318	0.992805755	0.994764398	Trial1
319	1	0.997382199	Trial1
320	1	1	Trial1
321	0	0	Trial2
322	0.00075188	0	Trial2
323	0.001503759	0	Trial2
324	0.002255639	0	Trial2
325	0.003007519	0	Trial2
326	0.003759398	0	Trial2
327	0.004511278	0.010471204	Trial2
328	0.005263158	0.010471204	Trial2
329	0.006015038	0.010471204	Trial2
330	0.006766917	0.010471204	Trial2
331	0.006766917	0.013089005	Trial2
332	0.006766917	0.015706806	Trial2
333	0.007518797	0.015706806	Trial2
334	0.008270677	0.015706806	Trial2
335	0.009022556	0.015706806	Trial2
336	0.009774436	0.015706806	Trial2
337	0.010526316	0.015706806	Trial2
338	0.011278195	0.015706806	Trial2
339	0.011278195	0.018324607	Trial2
340	0.011278195	0.020942408	Trial2
341	0.011278195	0.023560209	Trial2
342	0.011278195	0.034031414	Trial2
343	0.012030075	0.034031414	Trial2
344	0.012030075	0.036649215	Trial2
345	0.012781955	0.036649215	Trial2
346	0.012781955	0.039267016	Trial2
347	0.012781955	0.041884817	Trial2
348	0.013533835	0.041884817	Trial2
349	0.013533835	0.044502618	Trial2
350	0.014285714	0.044502618	Trial2
351	0.015037594	0.044502618	Trial2
352	0.015037594	0.07591623	Trial2
353	0.015037594	0.078534031	Trial2
354	0.015037594	0.081151832	Trial2
355	0.015789474	0.081151832	Trial2
356	0.016541353	0.081151832	Trial2
357	0.016541353	0.083769634	Trial2
358	0.016541353	0.089005236	Trial2
359	0.016541353	0.091623037	Trial2
360	0.017293233	0.091623037	Trial2
361	0.017293233	0.09947644	Trial2
362	0.018045113	0.102094241	Trial2
363	0.018045113	0.104712042	Trial2
364	0.019548872	0.107329843	Trial2
365	0.020300752	0.107329843	Trial2
366	0.021052632	0.107329843	Trial2
367	0.021052632	0.109947644	Trial2
368	0.021804511	0.109947644	Trial2
369	0.021804511	0.112565445	Trial2
370	0.023308271	0.115183246	Trial2
371	0.02406015	0.115183246	Trial2
372	0.02481203	0.115183246	Trial2
373	0.02556391	0.115183246	Trial2
374	0.026315789	0.117801047	Trial2
375	0.027067669	0.117801047	Trial2
376	0.027819549	0.117801047	Trial2
377	0.028571429	0.117801047	Trial2
378	0.028571429	0.120418848	Trial2
379	0.029323308	0.120418848	Trial2
380	0.029323308	0.128272251	Trial2
381	0.029323308	0.130890052	Trial2
382	0.030075188	0.130890052	Trial2
383	0.030827068	0.136125654	Trial2
384	0.030827068	0.138743455	Trial2
385	0.030827068	0.141361257	Trial2
386	0.031578947	0.143979058	Trial2
387	0.032330827	0.143979058	Trial2
388	0.033082707	0.143979058	Trial2
389	0.033082707	0.146596859	Trial2
390	0.033834586	0.146596859	Trial2
391	0.034586466	0.146596859	Trial2
392	0.036090226	0.146596859	Trial2
393	0.036842105	0.146596859	Trial2
394	0.036842105	0.14921466	Trial2
395	0.038345865	0.14921466	Trial2
396	0.038345865	0.151832461	Trial2
397	0.039097744	0.159685864	Trial2
398	0.039097744	0.178010471	Trial2
399	0.039097744	0.191099476	Trial2
400	0.040601504	0.191099476	Trial2
401	0.040601504	0.193717277	Trial2
402	0.041353383	0.193717277	Trial2
403	0.042105263	0.193717277	Trial2
404	0.042857143	0.193717277	Trial2
405	0.043609023	0.193717277	Trial2
406	0.045112782	0.193717277	Trial2
407	0.045112782	0.19895288	Trial2
408	0.045112782	0.201570681	Trial2
409	0.045112782	0.222513089	Trial2
410	0.045864662	0.222513089	Trial2
411	0.046616541	0.235602094	Trial2
412	0.047368421	0.235602094	Trial2
413	0.048120301	0.235602094	Trial2
414	0.048120301	0.238219895	Trial2
415	0.04887218	0.240837696	Trial2
416	0.04962406	0.240837696	Trial2
417	0.05037594	0.240837696	Trial2
418	0.05112782	0.246073298	Trial2
419	0.052631579	0.246073298	Trial2
420	0.053383459	0.246073298	Trial2
421	0.053383459	0.248691099	Trial2
422	0.053383459	0.251308901	Trial2
423	0.054135338	0.251308901	Trial2
424	0.054887218	0.253926702	Trial2
425	0.054887218	0.261780105	Trial2
426	0.054887218	0.264397906	Trial2
427	0.055639098	0.264397906	Trial2
428	0.055639098	0.277486911	Trial2
429	0.056390977	0.277486911	Trial2
430	0.057142857	0.277486911	Trial2
431	0.057894737	0.277486911	Trial2
432	0.058646617	0.277486911	Trial2
433	0.058646617	0.280104712	Trial2
434	0.058646617	0.282722513	Trial2
435	0.058646617	0.290575916	Trial2
436	0.058646617	0.293193717	Trial2
437	0.059398496	0.295811518	Trial2
438	0.059398496	0.298429319	Trial2
439	0.059398496	0.30104712	Trial2
440	0.060150376	0.303664921	Trial2
441	0.060902256	0.303664921	Trial2
442	0.062406015	0.306282723	Trial2
443	0.064661654	0.306282723	Trial2
444	0.066917293	0.308900524	Trial2
445	0.068421053	0.311518325	Trial2
446	0.069172932	0.311518325	Trial2
447	0.069924812	0.311518325	Trial2
448	0.069924812	0.314136126	Trial2
449	0.069924812	0.316753927	Trial2
450	0.072932331	0.319371728	Trial2
451	0.073684211	0.319371728	Trial2
452	0.073684211	0.327225131	Trial2
453	0.073684211	0.332460733	Trial2
454	0.07443609	0.332460733	Trial2
455	0.07518797	0.340314136	Trial2
456	0.07518797	0.342931937	Trial2
457	0.07593985	0.345549738	Trial2
458	0.076691729	0.345549738	Trial2
459	0.077443609	0.345549738	Trial2
460	0.078947368	0.345549738	Trial2
461	0.079699248	0.345549738	Trial2
462	0.079699248	0.348167539	Trial2
463	0.081203008	0.361256545	Trial2
464	0.081954887	0.366492147	Trial2
465	0.082706767	0.366492147	Trial2
466	0.084210526	0.366492147	Trial2
467	0.084962406	0.366492147	Trial2
468	0.086466165	0.369109948	Trial2
469	0.087218045	0.369109948	Trial2
470	0.087218045	0.371727749	Trial2
471	0.090977444	0.376963351	Trial2
472	0.091729323	0.379581152	Trial2
473	0.092481203	0.379581152	Trial2
474	0.093233083	0.379581152	Trial2
475	0.093233083	0.382198953	Trial2
476	0.093984962	0.384816754	Trial2
477	0.094736842	0.387434555	Trial2
478	0.095488722	0.395287958	Trial2
479	0.097744361	0.395287958	Trial2
480	0.09924812	0.395287958	Trial2
481	0.1	0.395287958	Trial2
482	0.101503759	0.395287958	Trial2
483	0.101503759	0.413612565	Trial2
484	0.102255639	0.413612565	Trial2
485	0.102255639	0.416230366	Trial2
486	0.103759398	0.418848168	Trial2
487	0.105263158	0.418848168	Trial2
488	0.106766917	0.418848168	Trial2
489	0.109022556	0.421465969	Trial2
490	0.110526316	0.42408377	Trial2
491	0.111278195	0.426701571	Trial2
492	0.112030075	0.429319372	Trial2
493	0.112781955	0.434554974	Trial2
494	0.113533835	0.434554974	Trial2
495	0.115037594	0.434554974	Trial2
496	0.115789474	0.434554974	Trial2
497	0.116541353	0.434554974	Trial2
498	0.116541353	0.439790576	Trial2
499	0.117293233	0.442408377	Trial2
500	0.118045113	0.442408377	Trial2
501	0.118045113	0.447643979	Trial2
502	0.119548872	0.447643979	Trial2
503	0.119548872	0.452879581	Trial2
504	0.120300752	0.452879581	Trial2
505	0.121052632	0.452879581	Trial2
506	0.121052632	0.455497382	Trial2
507	0.121052632	0.458115183	Trial2
508	0.121804511	0.458115183	Trial2
509	0.123308271	0.458115183	Trial2
510	0.12406015	0.460732984	Trial2
511	0.12481203	0.460732984	Trial2
512	0.12481203	0.465968586	Trial2
513	0.12556391	0.465968586	Trial2
514	0.126315789	0.465968586	Trial2
515	0.126315789	0.468586387	Trial2
516	0.127067669	0.471204188	Trial2
517	0.127819549	0.471204188	Trial2
518	0.129323308	0.471204188	Trial2
519	0.130827068	0.471204188	Trial2
520	0.131578947	0.471204188	Trial2
521	0.131578947	0.476439791	Trial2
522	0.132330827	0.476439791	Trial2
523	0.132330827	0.481675393	Trial2
524	0.133082707	0.481675393	Trial2
525	0.133834586	0.510471204	Trial2
526	0.135338346	0.510471204	Trial2
527	0.138345865	0.510471204	Trial2
528	0.138345865	0.518324607	Trial2
529	0.139097744	0.518324607	Trial2
530	0.139849624	0.518324607	Trial2
531	0.139849624	0.520942408	Trial2
532	0.140601504	0.523560209	Trial2
533	0.141353383	0.523560209	Trial2
534	0.142105263	0.52617801	Trial2
535	0.142857143	0.52617801	Trial2
536	0.144360902	0.528795812	Trial2
537	0.146616541	0.534031414	Trial2
538	0.148120301	0.534031414	Trial2
539	0.14887218	0.534031414	Trial2
540	0.14962406	0.536649215	Trial2
541	0.15112782	0.536649215	Trial2
542	0.151879699	0.536649215	Trial2
543	0.153383459	0.536649215	Trial2
544	0.153383459	0.544502618	Trial2
545	0.154135338	0.544502618	Trial2
546	0.154887218	0.544502618	Trial2
547	0.156390977	0.547120419	Trial2
548	0.157894737	0.547120419	Trial2
549	0.158646617	0.547120419	Trial2
550	0.159398496	0.547120419	Trial2
551	0.160150376	0.547120419	Trial2
552	0.160150376	0.54973822	Trial2
553	0.160150376	0.552356021	Trial2
554	0.160150376	0.581151832	Trial2
555	0.160902256	0.581151832	Trial2
556	0.161654135	0.581151832	Trial2
557	0.162406015	0.581151832	Trial2
558	0.163157895	0.586387435	Trial2
559	0.164661654	0.586387435	Trial2
560	0.165413534	0.586387435	Trial2
561	0.166917293	0.586387435	Trial2
562	0.168421053	0.591623037	Trial2
563	0.169924812	0.594240838	Trial2
564	0.169924812	0.596858639	Trial2
565	0.170676692	0.59947644	Trial2
566	0.171428571	0.59947644	Trial2
567	0.172180451	0.602094241	Trial2
568	0.172932331	0.602094241	Trial2
569	0.173684211	0.604712042	Trial2
570	0.17518797	0.604712042	Trial2
571	0.176691729	0.604712042	Trial2
572	0.177443609	0.604712042	Trial2
573	0.178947368	0.604712042	Trial2
574	0.178947368	0.607329843	Trial2
575	0.178947368	0.609947644	Trial2
576	0.179699248	0.612565445	Trial2
577	0.180451128	0.615183246	Trial2
578	0.181954887	0.617801047	Trial2
579	0.182706767	0.617801047	Trial2
580	0.184210526	0.617801047	Trial2
581	0.184962406	0.617801047	Trial2
582	0.185714286	0.617801047	Trial2
583	0.187218045	0.617801047	Trial2
584	0.187218045	0.620418848	Trial2
585	0.187218045	0.623036649	Trial2
586	0.187218045	0.62565445	Trial2
587	0.189473684	0.62565445	Trial2
588	0.189473684	0.628272251	Trial2
589	0.194736842	0.628272251	Trial2
590	0.195488722	0.628272251	Trial2
591	0.196992481	0.628272251	Trial2
592	0.197744361	0.628272251	Trial2
593	0.197744361	0.630890052	Trial2
594	0.19924812	0.630890052	Trial2
595	0.201503759	0.630890052	Trial2
596	0.203759398	0.633507853	Trial2
597	0.204511278	0.636125654	Trial2
598	0.206015038	0.636125654	Trial2
599	0.207518797	0.636125654	Trial2
600	0.209774436	0.636125654	Trial2
601	0.210526316	0.638743455	Trial2
602	0.212030075	0.646596859	Trial2
603	0.212030075	0.651832461	Trial2
604	0.212030075	0.672774869	Trial2
605	0.212030075	0.67539267	Trial2
606	0.213533835	0.678010471	Trial2
607	0.215789474	0.680628272	Trial2
608	0.216541353	0.683246073	Trial2
609	0.216541353	0.685863874	Trial2
610	0.216541353	0.688481675	Trial2
611	0.218045113	0.688481675	Trial2
612	0.218796992	0.691099476	Trial2
613	0.219548872	0.696335079	Trial2
614	0.221052632	0.696335079	Trial2
615	0.222556391	0.701570681	Trial2
616	0.222556391	0.706806283	Trial2
617	0.222556391	0.709424084	Trial2
618	0.222556391	0.712041885	Trial2
619	0.223308271	0.712041885	Trial2
620	0.22481203	0.717277487	Trial2
621	0.226315789	0.717277487	Trial2
622	0.227819549	0.717277487	Trial2
623	0.228571429	0.719895288	Trial2
624	0.229323308	0.719895288	Trial2
625	0.231578947	0.727748691	Trial2
626	0.232330827	0.727748691	Trial2
627	0.233834586	0.727748691	Trial2
628	0.236842105	0.727748691	Trial2
629	0.237593985	0.730366492	Trial2
630	0.238345865	0.730366492	Trial2
631	0.239097744	0.730366492	Trial2
632	0.239849624	0.730366492	Trial2
633	0.239849624	0.743455497	Trial2
634	0.241353383	0.743455497	Trial2
635	0.242857143	0.743455497	Trial2
636	0.243609023	0.743455497	Trial2
637	0.248120301	0.743455497	Trial2
638	0.24887218	0.743455497	Trial2
639	0.24962406	0.743455497	Trial2
640	0.25112782	0.743455497	Trial2
641	0.251879699	0.743455497	Trial2
642	0.254135338	0.743455497	Trial2
643	0.255639098	0.743455497	Trial2
644	0.256390977	0.743455497	Trial2
645	0.257142857	0.743455497	Trial2
646	0.257894737	0.746073298	Trial2
647	0.259398496	0.746073298	Trial2
648	0.260902256	0.746073298	Trial2
649	0.261654135	0.748691099	Trial2
650	0.262406015	0.748691099	Trial2
651	0.263909774	0.748691099	Trial2
652	0.265413534	0.748691099	Trial2
653	0.266165414	0.748691099	Trial2
654	0.267669173	0.748691099	Trial2
655	0.268421053	0.748691099	Trial2
656	0.269172932	0.748691099	Trial2
657	0.271428571	0.748691099	Trial2
658	0.273684211	0.748691099	Trial2
659	0.27443609	0.748691099	Trial2
660	0.27443609	0.751308901	Trial2
661	0.27518797	0.751308901	Trial2
662	0.276691729	0.756544503	Trial2
663	0.278195489	0.756544503	Trial2
664	0.278947368	0.756544503	Trial2
665	0.280451128	0.756544503	Trial2
666	0.282706767	0.759162304	Trial2
667	0.283458647	0.764397906	Trial2
668	0.285714286	0.767015707	Trial2
669	0.287218045	0.767015707	Trial2
670	0.287969925	0.767015707	Trial2
671	0.288721805	0.767015707	Trial2
672	0.290977444	0.767015707	Trial2
673	0.290977444	0.769633508	Trial2
674	0.291729323	0.772251309	Trial2
675	0.293233083	0.772251309	Trial2
676	0.293984962	0.772251309	Trial2
677	0.294736842	0.772251309	Trial2
678	0.295488722	0.77486911	Trial2
679	0.296240602	0.777486911	Trial2
680	0.296992481	0.777486911	Trial2
681	0.298496241	0.777486911	Trial2
682	0.29924812	0.780104712	Trial2
683	0.30075188	0.780104712	Trial2
684	0.301503759	0.780104712	Trial2
685	0.302255639	0.780104712	Trial2
686	0.302255639	0.782722513	Trial2
687	0.303007519	0.782722513	Trial2
688	0.305263158	0.785340314	Trial2
689	0.305263158	0.795811518	Trial2
690	0.306015038	0.795811518	Trial2
691	0.306766917	0.795811518	Trial2
692	0.309022556	0.795811518	Trial2
693	0.310526316	0.795811518	Trial2
694	0.311278195	0.795811518	Trial2
695	0.312030075	0.795811518	Trial2
696	0.312781955	0.795811518	Trial2
697	0.313533835	0.798429319	Trial2
698	0.314285714	0.80104712	Trial2
699	0.316541353	0.80104712	Trial2
700	0.317293233	0.80104712	Trial2
701	0.319548872	0.80104712	Trial2
702	0.323308271	0.80104712	Trial2
703	0.32556391	0.80104712	Trial2
704	0.328571429	0.80104712	Trial2
705	0.330075188	0.803664921	Trial2
706	0.330075188	0.808900524	Trial2
707	0.330827068	0.808900524	Trial2
708	0.331578947	0.808900524	Trial2
709	0.333834586	0.811518325	Trial2
710	0.333834586	0.814136126	Trial2
711	0.336090226	0.816753927	Trial2
712	0.338345865	0.816753927	Trial2
713	0.339849624	0.816753927	Trial2
714	0.342105263	0.816753927	Trial2
715	0.342857143	0.816753927	Trial2
716	0.344360902	0.816753927	Trial2
717	0.347368421	0.816753927	Trial2
718	0.348120301	0.816753927	Trial2
719	0.35112782	0.816753927	Trial2
720	0.354887218	0.819371728	Trial2
721	0.356390977	0.819371728	Trial2
722	0.357142857	0.819371728	Trial2
723	0.359398496	0.819371728	Trial2
724	0.361654135	0.819371728	Trial2
725	0.362406015	0.819371728	Trial2
726	0.363157895	0.82460733	Trial2
727	0.364661654	0.82460733	Trial2
728	0.366165414	0.82460733	Trial2
729	0.366917293	0.82460733	Trial2
730	0.368421053	0.82460733	Trial2
731	0.369924812	0.827225131	Trial2
732	0.370676692	0.827225131	Trial2
733	0.371428571	0.827225131	Trial2
734	0.373684211	0.827225131	Trial2
735	0.37443609	0.827225131	Trial2
736	0.37593985	0.835078534	Trial2
737	0.378947368	0.835078534	Trial2
738	0.381203008	0.835078534	Trial2
739	0.381203008	0.840314136	Trial2
740	0.381954887	0.840314136	Trial2
741	0.384210526	0.840314136	Trial2
742	0.384962406	0.840314136	Trial2
743	0.388721805	0.842931937	Trial2
744	0.389473684	0.85078534	Trial2
745	0.390977444	0.85078534	Trial2
746	0.392481203	0.85078534	Trial2
747	0.395488722	0.85078534	Trial2
748	0.396992481	0.85078534	Trial2
749	0.396992481	0.853403141	Trial2
750	0.398496241	0.853403141	Trial2
751	0.40075188	0.853403141	Trial2
752	0.402255639	0.853403141	Trial2
753	0.403007519	0.853403141	Trial2
754	0.403759398	0.853403141	Trial2
755	0.404511278	0.853403141	Trial2
756	0.404511278	0.856020942	Trial2
757	0.405263158	0.856020942	Trial2
758	0.406766917	0.856020942	Trial2
759	0.412030075	0.858638743	Trial2
760	0.412781955	0.858638743	Trial2
761	0.413533835	0.858638743	Trial2
762	0.415037594	0.866492147	Trial2
763	0.416541353	0.869109948	Trial2
764	0.417293233	0.905759162	Trial2
765	0.420300752	0.905759162	Trial2
766	0.423308271	0.905759162	Trial2
767	0.42406015	0.910994764	Trial2
768	0.42556391	0.910994764	Trial2
769	0.427067669	0.910994764	Trial2
770	0.427819549	0.910994764	Trial2
771	0.428571429	0.910994764	Trial2
772	0.429323308	0.910994764	Trial2
773	0.429323308	0.913612565	Trial2
774	0.432330827	0.913612565	Trial2
775	0.435338346	0.913612565	Trial2
776	0.437593985	0.913612565	Trial2
777	0.439097744	0.913612565	Trial2
778	0.441353383	0.913612565	Trial2
779	0.442857143	0.918848168	Trial2
780	0.443609023	0.918848168	Trial2
781	0.446616541	0.918848168	Trial2
782	0.44887218	0.918848168	Trial2
783	0.44962406	0.918848168	Trial2
784	0.45112782	0.918848168	Trial2
785	0.454887218	0.92408377	Trial2
786	0.457894737	0.92408377	Trial2
787	0.458646617	0.92408377	Trial2
788	0.459398496	0.92408377	Trial2
789	0.460150376	0.92408377	Trial2
790	0.460902256	0.92408377	Trial2
791	0.461654135	0.92408377	Trial2
792	0.462406015	0.92408377	Trial2
793	0.464661654	0.92408377	Trial2
794	0.466917293	0.92408377	Trial2
795	0.469172932	0.926701571	Trial2
796	0.469924812	0.926701571	Trial2
797	0.472180451	0.926701571	Trial2
798	0.47518797	0.926701571	Trial2
799	0.477443609	0.929319372	Trial2
800	0.479699248	0.929319372	Trial2
801	0.480451128	0.929319372	Trial2
802	0.482706767	0.929319372	Trial2
803	0.483458647	0.929319372	Trial2
804	0.484962406	0.929319372	Trial2
805	0.486466165	0.929319372	Trial2
806	0.487218045	0.929319372	Trial2
807	0.490225564	0.929319372	Trial2
808	0.492481203	0.929319372	Trial2
809	0.493233083	0.929319372	Trial2
810	0.496992481	0.929319372	Trial2
811	0.49924812	0.929319372	Trial2
812	0.50075188	0.929319372	Trial2
813	0.503759398	0.929319372	Trial2
814	0.509022556	0.929319372	Trial2
815	0.512781955	0.929319372	Trial2
816	0.513533835	0.929319372	Trial2
817	0.514285714	0.929319372	Trial2
818	0.515789474	0.929319372	Trial2
819	0.517293233	0.934554974	Trial2
820	0.519548872	0.934554974	Trial2
821	0.520300752	0.934554974	Trial2
822	0.521804511	0.934554974	Trial2
823	0.522556391	0.934554974	Trial2
824	0.52481203	0.934554974	Trial2
825	0.52556391	0.934554974	Trial2
826	0.526315789	0.934554974	Trial2
827	0.528571429	0.934554974	Trial2
828	0.530075188	0.934554974	Trial2
829	0.531578947	0.934554974	Trial2
830	0.533834586	0.934554974	Trial2
831	0.534586466	0.934554974	Trial2
832	0.539097744	0.934554974	Trial2
833	0.542105263	0.934554974	Trial2
834	0.544360902	0.934554974	Trial2
835	0.545864662	0.934554974	Trial2
836	0.54887218	0.934554974	Trial2
837	0.552631579	0.934554974	Trial2
838	0.555639098	0.934554974	Trial2
839	0.558646617	0.934554974	Trial2
840	0.559398496	0.937172775	Trial2
841	0.560902256	0.937172775	Trial2
842	0.562406015	0.937172775	Trial2
843	0.565413534	0.937172775	Trial2
844	0.566917293	0.937172775	Trial2
845	0.569172932	0.937172775	Trial2
846	0.569924812	0.937172775	Trial2
847	0.570676692	0.937172775	Trial2
848	0.572180451	0.942408377	Trial2
849	0.57593985	0.942408377	Trial2
850	0.577443609	0.942408377	Trial2
851	0.579699248	0.942408377	Trial2
852	0.580451128	0.942408377	Trial2
853	0.581203008	0.942408377	Trial2
854	0.581954887	0.942408377	Trial2
855	0.584962406	0.942408377	Trial2
856	0.586466165	0.942408377	Trial2
857	0.587218045	0.942408377	Trial2
858	0.587969925	0.942408377	Trial2
859	0.589473684	0.942408377	Trial2
860	0.590977444	0.942408377	Trial2
861	0.593233083	0.942408377	Trial2
862	0.596240602	0.942408377	Trial2
863	0.598496241	0.942408377	Trial2
864	0.6	0.942408377	Trial2
865	0.601503759	0.942408377	Trial2
866	0.602255639	0.942408377	Trial2
867	0.604511278	0.942408377	Trial2
868	0.606766917	0.942408377	Trial2
869	0.610526316	0.942408377	Trial2
870	0.612781955	0.942408377	Trial2
871	0.615789474	0.942408377	Trial2
872	0.616541353	0.942408377	Trial2
873	0.618796992	0.942408377	Trial2
874	0.621052632	0.942408377	Trial2
875	0.623308271	0.942408377	Trial2
876	0.62406015	0.942408377	Trial2
877	0.626315789	0.942408377	Trial2
878	0.627067669	0.942408377	Trial2
879	0.629323308	0.945026178	Trial2
880	0.630075188	0.945026178	Trial2
881	0.631578947	0.945026178	Trial2
882	0.632330827	0.945026178	Trial2
883	0.634586466	0.945026178	Trial2
884	0.636090226	0.945026178	Trial2
885	0.637593985	0.945026178	Trial2
886	0.639849624	0.945026178	Trial2
887	0.641353383	0.945026178	Trial2
888	0.642857143	0.945026178	Trial2
889	0.644360902	0.945026178	Trial2
890	0.645112782	0.947643979	Trial2
891	0.64962406	0.947643979	Trial2
892	0.651879699	0.947643979	Trial2
893	0.652631579	0.947643979	Trial2
894	0.653383459	0.947643979	Trial2
895	0.655639098	0.947643979	Trial2
896	0.656390977	0.947643979	Trial2
897	0.657142857	0.947643979	Trial2
898	0.659398496	0.947643979	Trial2
899	0.661654135	0.947643979	Trial2
900	0.662406015	0.947643979	Trial2
901	0.663157895	0.947643979	Trial2
902	0.663909774	0.947643979	Trial2
903	0.664661654	0.947643979	Trial2
904	0.666165414	0.947643979	Trial2
905	0.666917293	0.947643979	Trial2
906	0.669172932	0.947643979	Trial2
907	0.672180451	0.947643979	Trial2
908	0.673684211	0.947643979	Trial2
909	0.67518797	0.947643979	Trial2
910	0.678195489	0.95026178	Trial2
911	0.678195489	0.952879581	Trial2
912	0.678947368	0.952879581	Trial2
913	0.680451128	0.952879581	Trial2
914	0.681203008	0.952879581	Trial2
915	0.682706767	0.952879581	Trial2
916	0.684210526	0.952879581	Trial2
917	0.685714286	0.952879581	Trial2
918	0.688721805	0.952879581	Trial2
919	0.692481203	0.952879581	Trial2
920	0.693984962	0.952879581	Trial2
921	0.696992481	0.952879581	Trial2
922	0.697744361	0.952879581	Trial2
923	0.698496241	0.952879581	Trial2
924	0.702255639	0.952879581	Trial2
925	0.704511278	0.952879581	Trial2
926	0.708270677	0.952879581	Trial2
927	0.709022556	0.952879581	Trial2
928	0.710526316	0.952879581	Trial2
929	0.711278195	0.952879581	Trial2
930	0.713533835	0.952879581	Trial2
931	0.715037594	0.952879581	Trial2
932	0.718796992	0.952879581	Trial2
933	0.720300752	0.952879581	Trial2
934	0.721052632	0.952879581	Trial2
935	0.72406015	0.952879581	Trial2
936	0.72556391	0.952879581	Trial2
937	0.726315789	0.952879581	Trial2
938	0.727067669	0.952879581	Trial2
939	0.729323308	0.952879581	Trial2
940	0.730075188	0.952879581	Trial2
941	0.731578947	0.952879581	Trial2
942	0.733082707	0.952879581	Trial2
943	0.735338346	0.952879581	Trial2
944	0.737593985	0.952879581	Trial2
945	0.739097744	0.952879581	Trial2
946	0.742105263	0.952879581	Trial2
947	0.744360902	0.952879581	Trial2
948	0.745112782	0.952879581	Trial2
949	0.745864662	0.952879581	Trial2
950	0.74962406	0.952879581	Trial2
951	0.75112782	0.952879581	Trial2
952	0.752631579	0.952879581	Trial2
953	0.757142857	0.952879581	Trial2
954	0.757894737	0.952879581	Trial2
955	0.758646617	0.952879581	Trial2
956	0.760150376	0.952879581	Trial2
957	0.760902256	0.952879581	Trial2
958	0.765413534	0.952879581	Trial2
959	0.767669173	0.952879581	Trial2
960	0.772180451	0.958115183	Trial2
961	0.778947368	0.958115183	Trial2
962	0.779699248	0.958115183	Trial2
963	0.781203008	0.958115183	Trial2
964	0.784210526	0.958115183	Trial2
965	0.787969925	0.958115183	Trial2
966	0.789473684	0.958115183	Trial2
967	0.790225564	0.958115183	Trial2
968	0.791729323	0.958115183	Trial2
969	0.792481203	0.958115183	Trial2
970	0.793233083	0.958115183	Trial2
971	0.794736842	0.960732984	Trial2
972	0.798496241	0.963350785	Trial2
973	0.79924812	0.963350785	Trial2
974	0.801503759	0.968586387	Trial2
975	0.803007519	0.968586387	Trial2
976	0.804511278	0.968586387	Trial2
977	0.805263158	0.968586387	Trial2
978	0.806766917	0.968586387	Trial2
979	0.809774436	0.968586387	Trial2
980	0.812030075	0.968586387	Trial2
981	0.812030075	0.971204188	Trial2
982	0.812781955	0.971204188	Trial2
983	0.815037594	0.971204188	Trial2
984	0.817293233	0.971204188	Trial2
985	0.818045113	0.971204188	Trial2
986	0.818796992	0.971204188	Trial2
987	0.821052632	0.971204188	Trial2
988	0.822556391	0.971204188	Trial2
989	0.82406015	0.971204188	Trial2
990	0.82556391	0.971204188	Trial2
991	0.828571429	0.971204188	Trial2
992	0.829323308	0.971204188	Trial2
993	0.830075188	0.971204188	Trial2
994	0.832330827	0.97382199	Trial2
995	0.834586466	0.97382199	Trial2
996	0.835338346	0.97382199	Trial2
997	0.836090226	0.97382199	Trial2
998	0.837593985	0.97382199	Trial2
999	0.839849624	0.97382199	Trial2
1000	0.841353383	0.97382199	Trial2
1001	0.842857143	0.97382199	Trial2
1002	0.844360902	0.97382199	Trial2
1003	0.845112782	0.97382199	Trial2
1004	0.846616541	0.97382199	Trial2
1005	0.84887218	0.97382199	Trial2
1006	0.84962406	0.97382199	Trial2
1007	0.85037594	0.97382199	Trial2
1008	0.851879699	0.97382199	Trial2
1009	0.852631579	0.97382199	Trial2
1010	0.853383459	0.97382199	Trial2
1011	0.854887218	0.97382199	Trial2
1012	0.855639098	0.97382199	Trial2
1013	0.856390977	0.97382199	Trial2
1014	0.857142857	0.97382199	Trial2
1015	0.859398496	0.97382199	Trial2
1016	0.860902256	0.97382199	Trial2
1017	0.861654135	0.97382199	Trial2
1018	0.862406015	0.97382199	Trial2
1019	0.864661654	0.97382199	Trial2
1020	0.864661654	0.976439791	Trial2
1021	0.865413534	0.976439791	Trial2
1022	0.866165414	0.976439791	Trial2
1023	0.869172932	0.976439791	Trial2
1024	0.869924812	0.976439791	Trial2
1025	0.870676692	0.976439791	Trial2
1026	0.873684211	0.976439791	Trial2
1027	0.87518797	0.976439791	Trial2
1028	0.878195489	0.976439791	Trial2
1029	0.880451128	0.976439791	Trial2
1030	0.882706767	0.976439791	Trial2
1031	0.883458647	0.976439791	Trial2
1032	0.885714286	0.976439791	Trial2
1033	0.886466165	0.976439791	Trial2
1034	0.887218045	0.979057592	Trial2
1035	0.889473684	0.979057592	Trial2
1036	0.890225564	0.979057592	Trial2
1037	0.892481203	0.979057592	Trial2
1038	0.893233083	0.979057592	Trial2
1039	0.893984962	0.979057592	Trial2
1040	0.894736842	0.979057592	Trial2
1041	0.895488722	0.979057592	Trial2
1042	0.897744361	0.981675393	Trial2
1043	0.89924812	0.981675393	Trial2
1044	0.901503759	0.981675393	Trial2
1045	0.902255639	0.981675393	Trial2
1046	0.903007519	0.981675393	Trial2
1047	0.903759398	0.981675393	Trial2
1048	0.906015038	0.981675393	Trial2
1049	0.906766917	0.981675393	Trial2
1050	0.907518797	0.981675393	Trial2
1051	0.909022556	0.981675393	Trial2
1052	0.909774436	0.981675393	Trial2
1053	0.911278195	0.981675393	Trial2
1054	0.912030075	0.981675393	Trial2
1055	0.914285714	0.981675393	Trial2
1056	0.915037594	0.981675393	Trial2
1057	0.915789474	0.981675393	Trial2
1058	0.917293233	0.981675393	Trial2
1059	0.918796992	0.981675393	Trial2
1060	0.920300752	0.981675393	Trial2
1061	0.921052632	0.981675393	Trial2
1062	0.921804511	0.981675393	Trial2
1063	0.922556391	0.981675393	Trial2
1064	0.92406015	0.981675393	Trial2
1065	0.92481203	0.981675393	Trial2
1066	0.92556391	0.981675393	Trial2
1067	0.927067669	0.981675393	Trial2
1068	0.928571429	0.981675393	Trial2
1069	0.929323308	0.981675393	Trial2
1070	0.930075188	0.981675393	Trial2
1071	0.930827068	0.981675393	Trial2
1072	0.932330827	0.981675393	Trial2
1073	0.933834586	0.981675393	Trial2
1074	0.934586466	0.981675393	Trial2
1075	0.935338346	0.981675393	Trial2
1076	0.936090226	0.981675393	Trial2
1077	0.938345865	0.981675393	Trial2
1078	0.939097744	0.981675393	Trial2
1079	0.941353383	0.981675393	Trial2
1080	0.942105263	0.981675393	Trial2
1081	0.945112782	0.981675393	Trial2
1082	0.946616541	0.981675393	Trial2
1083	0.94962406	0.984293194	Trial2
1084	0.95112782	0.984293194	Trial2
1085	0.951879699	0.984293194	Trial2
1086	0.952631579	0.984293194	Trial2
1087	0.952631579	0.986910995	Trial2
1088	0.953383459	0.986910995	Trial2
1089	0.954135338	0.986910995	Trial2
1090	0.954887218	0.986910995	Trial2
1091	0.955639098	0.986910995	Trial2
1092	0.956390977	0.986910995	Trial2
1093	0.960150376	0.986910995	Trial2
1094	0.960902256	0.986910995	Trial2
1095	0.961654135	0.986910995	Trial2
1096	0.963157895	0.986910995	Trial2
1097	0.963909774	0.986910995	Trial2
1098	0.965413534	0.986910995	Trial2
1099	0.966917293	0.986910995	Trial2
1100	0.968421053	0.986910995	Trial2
1101	0.969172932	0.986910995	Trial2
1102	0.969924812	0.986910995	Trial2
1103	0.970676692	0.986910995	Trial2
1104	0.971428571	0.986910995	Trial2
1105	0.972932331	0.986910995	Trial2
1106	0.97443609	0.986910995	Trial2
1107	0.97518797	0.986910995	Trial2
1108	0.976691729	0.986910995	Trial2
1109	0.978947368	0.986910995	Trial2
1110	0.979699248	0.986910995	Trial2
1111	0.980451128	0.986910995	Trial2
1112	0.981954887	0.986910995	Trial2
1113	0.982706767	0.986910995	Trial2
1114	0.983458647	0.986910995	Trial2
1115	0.984210526	0.986910995	Trial2
1116	0.984962406	0.989528796	Trial2
1117	0.985714286	0.989528796	Trial2
1118	0.986466165	0.989528796	Trial2
1119	0.987218045	0.989528796	Trial2
1120	0.987969925	0.989528796	Trial2
1121	0.989473684	0.992146597	Trial2
1122	0.990225564	0.992146597	Trial2
1123	0.991729323	0.992146597	Trial2
1124	0.992481203	0.992146597	Trial2
1125	0.993233083	0.992146597	Trial2
1126	0.993984962	0.992146597	Trial2
1127	0.994736842	0.992146597	Trial2
1128	0.995488722	0.992146597	Trial2
1129	0.996240602	0.992146597	Trial2
1130	0.996992481	0.992146597	Trial2
1131	0.996992481	0.994764398	Trial2
1132	0.997744361	0.997382199	Trial2
1133	0.998496241	0.997382199	Trial2
1134	0.99924812	0.997382199	Trial2
1135	1	0.997382199	Trial2
1136	1	1	Trial2
1137	0	0	Trial3
1138	0.01010101	0	Trial3
1139	0.02020202	0	Trial3
1140	0.03030303	0	Trial3
1141	0.03030303	0.00280112	Trial3
1142	0.03030303	0.005602241	Trial3
1143	0.03030303	0.008403361	Trial3
1144	0.03030303	0.011204482	Trial3
1145	0.03030303	0.044817927	Trial3
1146	0.03030303	0.047619048	Trial3
1147	0.03030303	0.050420168	Trial3
1148	0.03030303	0.056022409	Trial3
1149	0.03030303	0.058823529	Trial3
1150	0.03030303	0.06162465	Trial3
1151	0.03030303	0.070028011	Trial3
1152	0.04040404	0.070028011	Trial3
1153	0.04040404	0.072829132	Trial3
1154	0.04040404	0.095238095	Trial3
1155	0.050505051	0.095238095	Trial3
1156	0.060606061	0.095238095	Trial3
1157	0.060606061	0.098039216	Trial3
1158	0.060606061	0.100840336	Trial3
1159	0.060606061	0.103641457	Trial3
1160	0.060606061	0.106442577	Trial3
1161	0.060606061	0.109243697	Trial3
1162	0.070707071	0.109243697	Trial3
1163	0.070707071	0.112044818	Trial3
1164	0.070707071	0.114845938	Trial3
1165	0.070707071	0.117647059	Trial3
1166	0.070707071	0.120448179	Trial3
1167	0.070707071	0.1232493	Trial3
1168	0.080808081	0.1232493	Trial3
1169	0.090909091	0.1232493	Trial3
1170	0.090909091	0.12605042	Trial3
1171	0.090909091	0.137254902	Trial3
1172	0.101010101	0.137254902	Trial3
1173	0.101010101	0.162464986	Trial3
1174	0.111111111	0.162464986	Trial3
1175	0.111111111	0.165266106	Trial3
1176	0.111111111	0.168067227	Trial3
1177	0.111111111	0.170868347	Trial3
1178	0.121212121	0.170868347	Trial3
1179	0.121212121	0.173669468	Trial3
1180	0.121212121	0.176470588	Trial3
1181	0.121212121	0.179271709	Trial3
1182	0.121212121	0.182072829	Trial3
1183	0.121212121	0.18487395	Trial3
1184	0.121212121	0.18767507	Trial3
1185	0.131313131	0.18767507	Trial3
1186	0.131313131	0.19047619	Trial3
1187	0.131313131	0.193277311	Trial3
1188	0.131313131	0.198879552	Trial3
1189	0.131313131	0.201680672	Trial3
1190	0.131313131	0.204481793	Trial3
1191	0.131313131	0.207282913	Trial3
1192	0.141414141	0.207282913	Trial3
1193	0.141414141	0.210084034	Trial3
1194	0.151515152	0.210084034	Trial3
1195	0.151515152	0.212885154	Trial3
1196	0.161616162	0.212885154	Trial3
1197	0.171717172	0.212885154	Trial3
1198	0.171717172	0.215686275	Trial3
1199	0.171717172	0.218487395	Trial3
1200	0.171717172	0.226890756	Trial3
1201	0.171717172	0.238095238	Trial3
1202	0.171717172	0.240896359	Trial3
1203	0.171717172	0.243697479	Trial3
1204	0.171717172	0.246498599	Trial3
1205	0.171717172	0.24929972	Trial3
1206	0.181818182	0.24929972	Trial3
1207	0.181818182	0.25210084	Trial3
1208	0.181818182	0.257703081	Trial3
1209	0.191919192	0.257703081	Trial3
1210	0.191919192	0.260504202	Trial3
1211	0.202020202	0.260504202	Trial3
1212	0.202020202	0.268907563	Trial3
1213	0.212121212	0.268907563	Trial3
1214	0.212121212	0.271708683	Trial3
1215	0.212121212	0.274509804	Trial3
1216	0.212121212	0.277310924	Trial3
1217	0.212121212	0.280112045	Trial3
1218	0.222222222	0.280112045	Trial3
1219	0.222222222	0.285714286	Trial3
1220	0.222222222	0.291316527	Trial3
1221	0.222222222	0.316526611	Trial3
1222	0.222222222	0.319327731	Trial3
1223	0.232323232	0.319327731	Trial3
1224	0.232323232	0.322128852	Trial3
1225	0.242424242	0.322128852	Trial3
1226	0.242424242	0.327731092	Trial3
1227	0.242424242	0.338935574	Trial3
1228	0.242424242	0.341736695	Trial3
1229	0.242424242	0.344537815	Trial3
1230	0.252525253	0.344537815	Trial3
1231	0.252525253	0.358543417	Trial3
1232	0.262626263	0.358543417	Trial3
1233	0.262626263	0.361344538	Trial3
1234	0.262626263	0.364145658	Trial3
1235	0.262626263	0.366946779	Trial3
1236	0.262626263	0.369747899	Trial3
1237	0.262626263	0.37535014	Trial3
1238	0.262626263	0.378151261	Trial3
1239	0.262626263	0.380952381	Trial3
1240	0.272727273	0.380952381	Trial3
1241	0.272727273	0.383753501	Trial3
1242	0.282828283	0.383753501	Trial3
1243	0.282828283	0.386554622	Trial3
1244	0.292929293	0.386554622	Trial3
1245	0.292929293	0.389355742	Trial3
1246	0.292929293	0.392156863	Trial3
1247	0.292929293	0.394957983	Trial3
1248	0.303030303	0.394957983	Trial3
1249	0.303030303	0.397759104	Trial3
1250	0.313131313	0.397759104	Trial3
1251	0.313131313	0.400560224	Trial3
1252	0.323232323	0.400560224	Trial3
1253	0.333333333	0.400560224	Trial3
1254	0.333333333	0.414565826	Trial3
1255	0.333333333	0.420168067	Trial3
1256	0.333333333	0.428571429	Trial3
1257	0.333333333	0.434173669	Trial3
1258	0.333333333	0.43697479	Trial3
1259	0.333333333	0.43977591	Trial3
1260	0.343434343	0.43977591	Trial3
1261	0.353535354	0.43977591	Trial3
1262	0.353535354	0.442577031	Trial3
1263	0.353535354	0.448179272	Trial3
1264	0.353535354	0.459383754	Trial3
1265	0.363636364	0.459383754	Trial3
1266	0.363636364	0.462184874	Trial3
1267	0.363636364	0.464985994	Trial3
1268	0.363636364	0.467787115	Trial3
1269	0.363636364	0.470588235	Trial3
1270	0.363636364	0.473389356	Trial3
1271	0.363636364	0.476190476	Trial3
1272	0.363636364	0.478991597	Trial3
1273	0.363636364	0.481792717	Trial3
1274	0.363636364	0.495798319	Trial3
1275	0.363636364	0.49859944	Trial3
1276	0.363636364	0.50140056	Trial3
1277	0.363636364	0.504201681	Trial3
1278	0.363636364	0.507002801	Trial3
1279	0.363636364	0.512605042	Trial3
1280	0.363636364	0.515406162	Trial3
1281	0.363636364	0.518207283	Trial3
1282	0.373737374	0.518207283	Trial3
1283	0.373737374	0.521008403	Trial3
1284	0.373737374	0.523809524	Trial3
1285	0.373737374	0.526610644	Trial3
1286	0.373737374	0.529411765	Trial3
1287	0.373737374	0.537815126	Trial3
1288	0.383838384	0.537815126	Trial3
1289	0.383838384	0.540616246	Trial3
1290	0.383838384	0.543417367	Trial3
1291	0.383838384	0.546218487	Trial3
1292	0.383838384	0.549019608	Trial3
1293	0.383838384	0.551820728	Trial3
1294	0.393939394	0.551820728	Trial3
1295	0.393939394	0.554621849	Trial3
1296	0.404040404	0.554621849	Trial3
1297	0.404040404	0.557422969	Trial3
1298	0.404040404	0.56022409	Trial3
1299	0.414141414	0.56022409	Trial3
1300	0.414141414	0.56302521	Trial3
1301	0.424242424	0.56302521	Trial3
1302	0.424242424	0.568627451	Trial3
1303	0.424242424	0.571428571	Trial3
1304	0.434343434	0.571428571	Trial3
1305	0.434343434	0.577030812	Trial3
1306	0.434343434	0.579831933	Trial3
1307	0.434343434	0.582633053	Trial3
1308	0.434343434	0.588235294	Trial3
1309	0.434343434	0.593837535	Trial3
1310	0.434343434	0.633053221	Trial3
1311	0.434343434	0.635854342	Trial3
1312	0.444444444	0.635854342	Trial3
1313	0.454545455	0.635854342	Trial3
1314	0.464646465	0.635854342	Trial3
1315	0.464646465	0.638655462	Trial3
1316	0.464646465	0.641456583	Trial3
1317	0.474747475	0.641456583	Trial3
1318	0.474747475	0.644257703	Trial3
1319	0.474747475	0.647058824	Trial3
1320	0.474747475	0.652661064	Trial3
1321	0.474747475	0.655462185	Trial3
1322	0.484848485	0.655462185	Trial3
1323	0.494949495	0.655462185	Trial3
1324	0.494949495	0.658263305	Trial3
1325	0.494949495	0.661064426	Trial3
1326	0.494949495	0.663865546	Trial3
1327	0.494949495	0.666666667	Trial3
1328	0.505050505	0.666666667	Trial3
1329	0.505050505	0.669467787	Trial3
1330	0.505050505	0.672268908	Trial3
1331	0.505050505	0.675070028	Trial3
1332	0.515151515	0.675070028	Trial3
1333	0.515151515	0.680672269	Trial3
1334	0.515151515	0.683473389	Trial3
1335	0.515151515	0.68627451	Trial3
1336	0.515151515	0.691876751	Trial3
1337	0.525252525	0.691876751	Trial3
1338	0.535353535	0.691876751	Trial3
1339	0.535353535	0.694677871	Trial3
1340	0.535353535	0.697478992	Trial3
1341	0.535353535	0.700280112	Trial3
1342	0.545454545	0.700280112	Trial3
1343	0.545454545	0.703081232	Trial3
1344	0.545454545	0.705882353	Trial3
1345	0.545454545	0.708683473	Trial3
1346	0.545454545	0.714285714	Trial3
1347	0.555555556	0.714285714	Trial3
1348	0.555555556	0.717086835	Trial3
1349	0.555555556	0.719887955	Trial3
1350	0.555555556	0.722689076	Trial3
1351	0.555555556	0.728291317	Trial3
1352	0.555555556	0.733893557	Trial3
1353	0.555555556	0.736694678	Trial3
1354	0.565656566	0.736694678	Trial3
1355	0.575757576	0.736694678	Trial3
1356	0.585858586	0.736694678	Trial3
1357	0.585858586	0.753501401	Trial3
1358	0.585858586	0.759103641	Trial3
1359	0.585858586	0.764705882	Trial3
1360	0.595959596	0.764705882	Trial3
1361	0.595959596	0.767507003	Trial3
1362	0.595959596	0.770308123	Trial3
1363	0.595959596	0.773109244	Trial3
1364	0.595959596	0.778711485	Trial3
1365	0.606060606	0.778711485	Trial3
1366	0.616161616	0.778711485	Trial3
1367	0.616161616	0.781512605	Trial3
1368	0.626262626	0.781512605	Trial3
1369	0.636363636	0.781512605	Trial3
1370	0.646464646	0.781512605	Trial3
1371	0.646464646	0.784313725	Trial3
1372	0.646464646	0.787114846	Trial3
1373	0.656565657	0.787114846	Trial3
1374	0.656565657	0.789915966	Trial3
1375	0.666666667	0.789915966	Trial3
1376	0.666666667	0.792717087	Trial3
1377	0.666666667	0.795518207	Trial3
1378	0.666666667	0.798319328	Trial3
1379	0.676767677	0.798319328	Trial3
1380	0.676767677	0.803921569	Trial3
1381	0.686868687	0.803921569	Trial3
1382	0.686868687	0.806722689	Trial3
1383	0.686868687	0.81232493	Trial3
1384	0.686868687	0.81512605	Trial3
1385	0.696969697	0.81512605	Trial3
1386	0.696969697	0.817927171	Trial3
1387	0.696969697	0.820728291	Trial3
1388	0.696969697	0.823529412	Trial3
1389	0.696969697	0.826330532	Trial3
1390	0.707070707	0.826330532	Trial3
1391	0.717171717	0.826330532	Trial3
1392	0.727272727	0.826330532	Trial3
1393	0.727272727	0.829131653	Trial3
1394	0.727272727	0.834733894	Trial3
1395	0.737373737	0.834733894	Trial3
1396	0.737373737	0.837535014	Trial3
1397	0.737373737	0.840336134	Trial3
1398	0.747474747	0.840336134	Trial3
1399	0.747474747	0.843137255	Trial3
1400	0.747474747	0.851540616	Trial3
1401	0.747474747	0.854341737	Trial3
1402	0.747474747	0.859943978	Trial3
1403	0.747474747	0.865546218	Trial3
1404	0.757575758	0.865546218	Trial3
1405	0.767676768	0.865546218	Trial3
1406	0.767676768	0.868347339	Trial3
1407	0.787878788	0.868347339	Trial3
1408	0.787878788	0.871148459	Trial3
1409	0.797979798	0.871148459	Trial3
1410	0.808080808	0.871148459	Trial3
1411	0.818181818	0.871148459	Trial3
1412	0.818181818	0.87394958	Trial3
1413	0.818181818	0.879551821	Trial3
1414	0.818181818	0.882352941	Trial3
1415	0.828282828	0.882352941	Trial3
1416	0.828282828	0.885154062	Trial3
1417	0.828282828	0.890756303	Trial3
1418	0.838383838	0.890756303	Trial3
1419	0.848484848	0.890756303	Trial3
1420	0.848484848	0.899159664	Trial3
1421	0.858585859	0.899159664	Trial3
1422	0.858585859	0.901960784	Trial3
1423	0.868686869	0.901960784	Trial3
1424	0.868686869	0.904761905	Trial3
1425	0.878787879	0.904761905	Trial3
1426	0.878787879	0.910364146	Trial3
1427	0.888888889	0.910364146	Trial3
1428	0.888888889	0.915966387	Trial3
1429	0.898989899	0.915966387	Trial3
1430	0.898989899	0.921568627	Trial3
1431	0.898989899	0.924369748	Trial3
1432	0.898989899	0.929971989	Trial3
1433	0.898989899	0.932773109	Trial3
1434	0.909090909	0.932773109	Trial3
1435	0.909090909	0.93557423	Trial3
1436	0.909090909	0.941176471	Trial3
1437	0.919191919	0.941176471	Trial3
1438	0.919191919	0.943977591	Trial3
1439	0.919191919	0.946778711	Trial3
1440	0.919191919	0.949579832	Trial3
1441	0.919191919	0.952380952	Trial3
1442	0.919191919	0.955182073	Trial3
1443	0.919191919	0.957983193	Trial3
1444	0.929292929	0.957983193	Trial3
1445	0.939393939	0.957983193	Trial3
1446	0.939393939	0.960784314	Trial3
1447	0.949494949	0.960784314	Trial3
1448	0.95959596	0.960784314	Trial3
1449	0.96969697	0.960784314	Trial3
1450	0.96969697	0.966386555	Trial3
1451	0.97979798	0.966386555	Trial3
1452	0.98989899	0.966386555	Trial3
1453	0.98989899	0.969187675	Trial3
1454	0.98989899	0.971988796	Trial3
1455	0.98989899	0.983193277	Trial3
1456	0.98989899	0.991596639	Trial3
1457	1	0.991596639	Trial3
1458	1	0.994397759	Trial3
1459	1	1	Trial3
1460	0	0	Trial4
1461	0.000707214	0	Trial4
1462	0.001414427	0	Trial4
1463	0.002121641	0	Trial4
1464	0.002828854	0	Trial4
1465	0.003536068	0	Trial4
1466	0.004243281	0	Trial4
1467	0.004243281	0.002849003	Trial4
1468	0.004243281	0.005698006	Trial4
1469	0.004950495	0.005698006	Trial4
1470	0.005657709	0.005698006	Trial4
1471	0.005657709	0.008547009	Trial4
1472	0.006364922	0.008547009	Trial4
1473	0.006364922	0.011396011	Trial4
1474	0.006364922	0.045584046	Trial4
1475	0.007072136	0.045584046	Trial4
1476	0.007779349	0.045584046	Trial4
1477	0.008486563	0.045584046	Trial4
1478	0.008486563	0.048433048	Trial4
1479	0.009193777	0.048433048	Trial4
1480	0.00990099	0.048433048	Trial4
1481	0.00990099	0.051282051	Trial4
1482	0.010608204	0.051282051	Trial4
1483	0.010608204	0.056980057	Trial4
1484	0.010608204	0.05982906	Trial4
1485	0.010608204	0.062678063	Trial4
1486	0.011315417	0.062678063	Trial4
1487	0.011315417	0.071225071	Trial4
1488	0.012022631	0.071225071	Trial4
1489	0.012729844	0.071225071	Trial4
1490	0.013437058	0.071225071	Trial4
1491	0.014144272	0.071225071	Trial4
1492	0.014144272	0.074074074	Trial4
1493	0.014851485	0.074074074	Trial4
1494	0.015558699	0.074074074	Trial4
1495	0.015558699	0.096866097	Trial4
1496	0.016265912	0.096866097	Trial4
1497	0.016973126	0.096866097	Trial4
1498	0.017680339	0.096866097	Trial4
1499	0.017680339	0.0997151	Trial4
1500	0.018387553	0.0997151	Trial4
1501	0.018387553	0.102564103	Trial4
1502	0.018387553	0.105413105	Trial4
1503	0.018387553	0.108262108	Trial4
1504	0.018387553	0.111111111	Trial4
1505	0.018387553	0.113960114	Trial4
1506	0.018387553	0.116809117	Trial4
1507	0.018387553	0.11965812	Trial4
1508	0.018387553	0.122507123	Trial4
1509	0.01980198	0.122507123	Trial4
1510	0.020509194	0.122507123	Trial4
1511	0.020509194	0.125356125	Trial4
1512	0.020509194	0.128205128	Trial4
1513	0.021923621	0.128205128	Trial4
1514	0.021923621	0.13960114	Trial4
1515	0.022630835	0.13960114	Trial4
1516	0.023338048	0.13960114	Trial4
1517	0.023338048	0.165242165	Trial4
1518	0.024752475	0.165242165	Trial4
1519	0.025459689	0.165242165	Trial4
1520	0.026166902	0.165242165	Trial4
1521	0.026874116	0.165242165	Trial4
1522	0.026874116	0.168091168	Trial4
1523	0.02758133	0.168091168	Trial4
1524	0.028288543	0.168091168	Trial4
1525	0.028288543	0.170940171	Trial4
1526	0.028995757	0.170940171	Trial4
1527	0.028995757	0.173789174	Trial4
1528	0.02970297	0.173789174	Trial4
1529	0.02970297	0.176638177	Trial4
1530	0.030410184	0.176638177	Trial4
1531	0.030410184	0.179487179	Trial4
1532	0.030410184	0.182336182	Trial4
1533	0.030410184	0.185185185	Trial4
1534	0.030410184	0.188034188	Trial4
1535	0.031117397	0.188034188	Trial4
1536	0.031117397	0.190883191	Trial4
1537	0.031824611	0.190883191	Trial4
1538	0.033239038	0.190883191	Trial4
1539	0.033239038	0.193732194	Trial4
1540	0.033239038	0.196581197	Trial4
1541	0.033946252	0.196581197	Trial4
1542	0.033946252	0.202279202	Trial4
1543	0.034653465	0.202279202	Trial4
1544	0.035360679	0.202279202	Trial4
1545	0.035360679	0.205128205	Trial4
1546	0.036775106	0.205128205	Trial4
1547	0.03748232	0.205128205	Trial4
1548	0.03748232	0.207977208	Trial4
1549	0.038896747	0.207977208	Trial4
1550	0.038896747	0.210826211	Trial4
1551	0.040311174	0.210826211	Trial4
1552	0.040311174	0.213675214	Trial4
1553	0.041725601	0.213675214	Trial4
1554	0.041725601	0.216524217	Trial4
1555	0.042432815	0.216524217	Trial4
1556	0.043140028	0.216524217	Trial4
1557	0.044554455	0.216524217	Trial4
1558	0.045261669	0.216524217	Trial4
1559	0.045261669	0.219373219	Trial4
1560	0.045968883	0.219373219	Trial4
1561	0.04738331	0.219373219	Trial4
1562	0.04738331	0.222222222	Trial4
1563	0.048090523	0.222222222	Trial4
1564	0.048090523	0.230769231	Trial4
1565	0.048797737	0.230769231	Trial4
1566	0.048797737	0.242165242	Trial4
1567	0.048797737	0.245014245	Trial4
1568	0.050212164	0.245014245	Trial4
1569	0.050212164	0.247863248	Trial4
1570	0.050212164	0.250712251	Trial4
1571	0.050212164	0.253561254	Trial4
1572	0.050919378	0.253561254	Trial4
1573	0.051626591	0.253561254	Trial4
1574	0.052333805	0.253561254	Trial4
1575	0.053041018	0.253561254	Trial4
1576	0.053041018	0.256410256	Trial4
1577	0.053041018	0.262108262	Trial4
1578	0.053041018	0.264957265	Trial4
1579	0.053041018	0.273504274	Trial4
1580	0.054455446	0.273504274	Trial4
1581	0.054455446	0.276353276	Trial4
1582	0.054455446	0.279202279	Trial4
1583	0.055869873	0.279202279	Trial4
1584	0.055869873	0.282051282	Trial4
1585	0.055869873	0.284900285	Trial4
1586	0.056577086	0.284900285	Trial4
1587	0.0572843	0.284900285	Trial4
1588	0.057991513	0.284900285	Trial4
1589	0.058698727	0.284900285	Trial4
1590	0.058698727	0.290598291	Trial4
1591	0.059405941	0.290598291	Trial4
1592	0.060820368	0.290598291	Trial4
1593	0.062234795	0.290598291	Trial4
1594	0.062942008	0.290598291	Trial4
1595	0.062942008	0.296296296	Trial4
1596	0.062942008	0.321937322	Trial4
1597	0.063649222	0.321937322	Trial4
1598	0.063649222	0.324786325	Trial4
1599	0.064356436	0.324786325	Trial4
1600	0.064356436	0.327635328	Trial4
1601	0.065063649	0.327635328	Trial4
1602	0.066478076	0.327635328	Trial4
1603	0.06718529	0.327635328	Trial4
1604	0.06718529	0.333333333	Trial4
1605	0.068599717	0.333333333	Trial4
1606	0.069306931	0.333333333	Trial4
1607	0.070721358	0.333333333	Trial4
1608	0.071428571	0.333333333	Trial4
1609	0.072135785	0.333333333	Trial4
1610	0.072842999	0.333333333	Trial4
1611	0.074257426	0.333333333	Trial4
1612	0.074257426	0.344729345	Trial4
1613	0.074964639	0.344729345	Trial4
1614	0.075671853	0.344729345	Trial4
1615	0.076379066	0.344729345	Trial4
1616	0.07708628	0.344729345	Trial4
1617	0.077793494	0.344729345	Trial4
1618	0.078500707	0.344729345	Trial4
1619	0.079207921	0.344729345	Trial4
1620	0.079915134	0.344729345	Trial4
1621	0.079915134	0.347578348	Trial4
1622	0.079915134	0.35042735	Trial4
1623	0.080622348	0.35042735	Trial4
1624	0.080622348	0.364672365	Trial4
1625	0.082036775	0.364672365	Trial4
1626	0.082743989	0.364672365	Trial4
1627	0.082743989	0.367521368	Trial4
1628	0.084158416	0.367521368	Trial4
1629	0.084865629	0.367521368	Trial4
1630	0.084865629	0.37037037	Trial4
1631	0.085572843	0.37037037	Trial4
1632	0.085572843	0.373219373	Trial4
1633	0.085572843	0.376068376	Trial4
1634	0.086280057	0.376068376	Trial4
1635	0.086280057	0.381766382	Trial4
1636	0.08698727	0.381766382	Trial4
1637	0.08698727	0.384615385	Trial4
1638	0.08698727	0.387464387	Trial4
1639	0.08698727	0.39031339	Trial4
1640	0.087694484	0.39031339	Trial4
1641	0.088401697	0.39031339	Trial4
1642	0.089108911	0.39031339	Trial4
1643	0.089816124	0.39031339	Trial4
1644	0.091230552	0.39031339	Trial4
1645	0.091230552	0.393162393	Trial4
1646	0.092644979	0.393162393	Trial4
1647	0.094059406	0.393162393	Trial4
1648	0.094059406	0.396011396	Trial4
1649	0.094059406	0.398860399	Trial4
1650	0.094059406	0.401709402	Trial4
1651	0.09476662	0.401709402	Trial4
1652	0.095473833	0.401709402	Trial4
1653	0.095473833	0.404558405	Trial4
1654	0.09688826	0.404558405	Trial4
1655	0.09688826	0.407407407	Trial4
1656	0.09688826	0.421652422	Trial4
1657	0.097595474	0.421652422	Trial4
1658	0.097595474	0.427350427	Trial4
1659	0.097595474	0.435897436	Trial4
1660	0.097595474	0.441595442	Trial4
1661	0.097595474	0.444444444	Trial4
1662	0.097595474	0.447293447	Trial4
1663	0.097595474	0.45014245	Trial4
1664	0.098302687	0.45014245	Trial4
1665	0.098302687	0.455840456	Trial4
1666	0.099009901	0.455840456	Trial4
1667	0.099009901	0.467236467	Trial4
1668	0.099717115	0.467236467	Trial4
1669	0.101131542	0.467236467	Trial4
1670	0.102545969	0.467236467	Trial4
1671	0.103253182	0.467236467	Trial4
1672	0.103253182	0.47008547	Trial4
1673	0.103253182	0.472934473	Trial4
1674	0.10466761	0.472934473	Trial4
1675	0.105374823	0.472934473	Trial4
1676	0.106082037	0.472934473	Trial4
1677	0.106082037	0.475783476	Trial4
1678	0.106082037	0.478632479	Trial4
1679	0.106082037	0.481481481	Trial4
1680	0.10678925	0.481481481	Trial4
1681	0.107496464	0.481481481	Trial4
1682	0.107496464	0.484330484	Trial4
1683	0.108203678	0.484330484	Trial4
1684	0.108203678	0.487179487	Trial4
1685	0.108203678	0.49002849	Trial4
1686	0.108203678	0.504273504	Trial4
1687	0.108910891	0.504273504	Trial4
1688	0.109618105	0.504273504	Trial4
1689	0.110325318	0.504273504	Trial4
1690	0.111032532	0.504273504	Trial4
1691	0.111739745	0.504273504	Trial4
1692	0.113154173	0.504273504	Trial4
1693	0.113154173	0.507122507	Trial4
1694	0.113861386	0.507122507	Trial4
1695	0.1145686	0.507122507	Trial4
1696	0.1145686	0.50997151	Trial4
1697	0.115275813	0.50997151	Trial4
1698	0.115983027	0.50997151	Trial4
1699	0.115983027	0.512820513	Trial4
1700	0.11669024	0.512820513	Trial4
1701	0.118104668	0.512820513	Trial4
1702	0.118811881	0.512820513	Trial4
1703	0.119519095	0.512820513	Trial4
1704	0.120226308	0.512820513	Trial4
1705	0.120933522	0.512820513	Trial4
1706	0.121640736	0.512820513	Trial4
1707	0.122347949	0.512820513	Trial4
1708	0.122347949	0.518518519	Trial4
1709	0.123055163	0.518518519	Trial4
1710	0.123055163	0.521367521	Trial4
1711	0.123762376	0.521367521	Trial4
1712	0.125176803	0.521367521	Trial4
1713	0.125884017	0.521367521	Trial4
1714	0.125884017	0.524216524	Trial4
1715	0.126591231	0.524216524	Trial4
1716	0.127298444	0.524216524	Trial4
1717	0.128005658	0.524216524	Trial4
1718	0.129420085	0.524216524	Trial4
1719	0.129420085	0.527065527	Trial4
1720	0.130127298	0.527065527	Trial4
1721	0.130127298	0.52991453	Trial4
1722	0.130834512	0.52991453	Trial4
1723	0.131541726	0.52991453	Trial4
1724	0.132248939	0.52991453	Trial4
1725	0.132248939	0.532763533	Trial4
1726	0.132248939	0.535612536	Trial4
1727	0.132956153	0.535612536	Trial4
1728	0.132956153	0.544159544	Trial4
1729	0.13437058	0.544159544	Trial4
1730	0.135077793	0.544159544	Trial4
1731	0.135077793	0.547008547	Trial4
1732	0.137199434	0.547008547	Trial4
1733	0.137199434	0.54985755	Trial4
1734	0.137906648	0.54985755	Trial4
1735	0.138613861	0.54985755	Trial4
1736	0.138613861	0.552706553	Trial4
1737	0.139321075	0.552706553	Trial4
1738	0.140028289	0.552706553	Trial4
1739	0.140028289	0.555555556	Trial4
1740	0.140028289	0.558404558	Trial4
1741	0.140735502	0.558404558	Trial4
1742	0.140735502	0.561253561	Trial4
1743	0.142149929	0.561253561	Trial4
1744	0.142857143	0.561253561	Trial4
1745	0.144978784	0.561253561	Trial4
1746	0.144978784	0.564102564	Trial4
1747	0.145685997	0.564102564	Trial4
1748	0.145685997	0.566951567	Trial4
1749	0.146393211	0.566951567	Trial4
1750	0.147100424	0.566951567	Trial4
1751	0.147807638	0.566951567	Trial4
1752	0.147807638	0.56980057	Trial4
1753	0.149929279	0.56980057	Trial4
1754	0.150636492	0.56980057	Trial4
1755	0.150636492	0.575498575	Trial4
1756	0.150636492	0.578347578	Trial4
1757	0.152050919	0.578347578	Trial4
1758	0.152758133	0.578347578	Trial4
1759	0.152758133	0.584045584	Trial4
1760	0.153465347	0.584045584	Trial4
1761	0.153465347	0.586894587	Trial4
1762	0.15417256	0.586894587	Trial4
1763	0.154879774	0.586894587	Trial4
1764	0.154879774	0.58974359	Trial4
1765	0.155586987	0.58974359	Trial4
1766	0.155586987	0.595441595	Trial4
1767	0.155586987	0.601139601	Trial4
1768	0.156294201	0.601139601	Trial4
1769	0.156294201	0.641025641	Trial4
1770	0.156294201	0.643874644	Trial4
1771	0.157001414	0.643874644	Trial4
1772	0.157708628	0.643874644	Trial4
1773	0.158415842	0.643874644	Trial4
1774	0.159123055	0.643874644	Trial4
1775	0.159123055	0.646723647	Trial4
1776	0.159830269	0.646723647	Trial4
1777	0.160537482	0.646723647	Trial4
1778	0.161951909	0.646723647	Trial4
1779	0.162659123	0.646723647	Trial4
1780	0.162659123	0.64957265	Trial4
1781	0.163366337	0.64957265	Trial4
1782	0.164780764	0.64957265	Trial4
1783	0.164780764	0.652421652	Trial4
1784	0.164780764	0.655270655	Trial4
1785	0.164780764	0.660968661	Trial4
1786	0.165487977	0.660968661	Trial4
1787	0.166195191	0.660968661	Trial4
1788	0.166195191	0.663817664	Trial4
1789	0.166902405	0.663817664	Trial4
1790	0.168316832	0.663817664	Trial4
1791	0.168316832	0.666666667	Trial4
1792	0.169024045	0.666666667	Trial4
1793	0.169731259	0.666666667	Trial4
1794	0.169731259	0.66951567	Trial4
1795	0.169731259	0.672364672	Trial4
1796	0.170438472	0.672364672	Trial4
1797	0.171145686	0.672364672	Trial4
1798	0.172560113	0.672364672	Trial4
1799	0.172560113	0.675213675	Trial4
1800	0.175388967	0.675213675	Trial4
1801	0.176803395	0.675213675	Trial4
1802	0.176803395	0.678062678	Trial4
1803	0.176803395	0.680911681	Trial4
1804	0.176803395	0.683760684	Trial4
1805	0.178217822	0.683760684	Trial4
1806	0.178925035	0.683760684	Trial4
1807	0.181046676	0.683760684	Trial4
1808	0.18387553	0.683760684	Trial4
1809	0.18387553	0.689458689	Trial4
1810	0.184582744	0.689458689	Trial4
1811	0.185997171	0.689458689	Trial4
1812	0.186704385	0.689458689	Trial4
1813	0.187411598	0.689458689	Trial4
1814	0.187411598	0.692307692	Trial4
1815	0.188118812	0.692307692	Trial4
1816	0.188118812	0.695156695	Trial4
1817	0.188118812	0.700854701	Trial4
1818	0.189533239	0.700854701	Trial4
1819	0.190240453	0.700854701	Trial4
1820	0.190947666	0.700854701	Trial4
1821	0.190947666	0.703703704	Trial4
1822	0.19165488	0.703703704	Trial4
1823	0.192362093	0.703703704	Trial4
1824	0.192362093	0.706552707	Trial4
1825	0.193069307	0.706552707	Trial4
1826	0.193776521	0.706552707	Trial4
1827	0.194483734	0.706552707	Trial4
1828	0.195190948	0.706552707	Trial4
1829	0.195898161	0.706552707	Trial4
1830	0.197312588	0.706552707	Trial4
1831	0.198727016	0.706552707	Trial4
1832	0.200141443	0.706552707	Trial4
1833	0.200848656	0.706552707	Trial4
1834	0.20155587	0.706552707	Trial4
1835	0.20155587	0.709401709	Trial4
1836	0.202970297	0.709401709	Trial4
1837	0.206506365	0.709401709	Trial4
1838	0.207213579	0.709401709	Trial4
1839	0.208628006	0.709401709	Trial4
1840	0.209335219	0.709401709	Trial4
1841	0.210749646	0.709401709	Trial4
1842	0.21145686	0.709401709	Trial4
1843	0.21145686	0.712250712	Trial4
1844	0.212164074	0.712250712	Trial4
1845	0.212871287	0.712250712	Trial4
1846	0.214285714	0.712250712	Trial4
1847	0.215700141	0.712250712	Trial4
1848	0.215700141	0.715099715	Trial4
1849	0.215700141	0.717948718	Trial4
1850	0.217114569	0.717948718	Trial4
1851	0.217114569	0.723646724	Trial4
1852	0.217821782	0.723646724	Trial4
1853	0.218528996	0.723646724	Trial4
1854	0.218528996	0.726495726	Trial4
1855	0.219943423	0.726495726	Trial4
1856	0.219943423	0.729344729	Trial4
1857	0.220650636	0.729344729	Trial4
1858	0.22135785	0.729344729	Trial4
1859	0.222772277	0.729344729	Trial4
1860	0.222772277	0.732193732	Trial4
1861	0.223479491	0.732193732	Trial4
1862	0.224186704	0.732193732	Trial4
1863	0.226308345	0.732193732	Trial4
1864	0.227722772	0.732193732	Trial4
1865	0.227722772	0.737891738	Trial4
1866	0.229844413	0.737891738	Trial4
1867	0.231966054	0.737891738	Trial4
1868	0.231966054	0.743589744	Trial4
1869	0.232673267	0.743589744	Trial4
1870	0.233380481	0.743589744	Trial4
1871	0.234087694	0.743589744	Trial4
1872	0.234794908	0.743589744	Trial4
1873	0.236209335	0.743589744	Trial4
1874	0.237623762	0.743589744	Trial4
1875	0.237623762	0.746438746	Trial4
1876	0.238330976	0.746438746	Trial4
1877	0.23903819	0.746438746	Trial4
1878	0.239745403	0.746438746	Trial4
1879	0.240452617	0.746438746	Trial4
1880	0.24115983	0.760683761	Trial4
1881	0.241867044	0.760683761	Trial4
1882	0.243281471	0.760683761	Trial4
1883	0.243988685	0.760683761	Trial4
1884	0.244695898	0.760683761	Trial4
1885	0.244695898	0.766381766	Trial4
1886	0.244695898	0.772079772	Trial4
1887	0.246110325	0.772079772	Trial4
1888	0.248231966	0.772079772	Trial4
1889	0.249646393	0.772079772	Trial4
1890	0.25106082	0.772079772	Trial4
1891	0.25106082	0.774928775	Trial4
1892	0.252475248	0.774928775	Trial4
1893	0.253182461	0.774928775	Trial4
1894	0.254596888	0.774928775	Trial4
1895	0.254596888	0.777777778	Trial4
1896	0.254596888	0.780626781	Trial4
1897	0.256718529	0.780626781	Trial4
1898	0.256718529	0.786324786	Trial4
1899	0.257425743	0.786324786	Trial4
1900	0.25884017	0.786324786	Trial4
1901	0.261669024	0.786324786	Trial4
1902	0.262376238	0.786324786	Trial4
1903	0.263790665	0.786324786	Trial4
1904	0.265912306	0.786324786	Trial4
1905	0.265912306	0.789173789	Trial4
1906	0.266619519	0.789173789	Trial4
1907	0.267326733	0.789173789	Trial4
1908	0.26874116	0.789173789	Trial4
1909	0.269448373	0.789173789	Trial4
1910	0.270155587	0.789173789	Trial4
1911	0.271570014	0.789173789	Trial4
1912	0.272984441	0.789173789	Trial4
1913	0.275106082	0.789173789	Trial4
1914	0.275813296	0.789173789	Trial4
1915	0.276520509	0.789173789	Trial4
1916	0.277934936	0.789173789	Trial4
1917	0.277934936	0.792022792	Trial4
1918	0.280763791	0.792022792	Trial4
1919	0.280763791	0.794871795	Trial4
1920	0.281471004	0.794871795	Trial4
1921	0.283592645	0.794871795	Trial4
1922	0.284299859	0.794871795	Trial4
1923	0.285007072	0.794871795	Trial4
1924	0.287128713	0.794871795	Trial4
1925	0.28854314	0.794871795	Trial4
1926	0.289957567	0.794871795	Trial4
1927	0.292786421	0.794871795	Trial4
1928	0.293493635	0.794871795	Trial4
1929	0.293493635	0.797720798	Trial4
1930	0.294200849	0.797720798	Trial4
1931	0.297029703	0.797720798	Trial4
1932	0.297029703	0.800569801	Trial4
1933	0.297029703	0.803418803	Trial4
1934	0.299151344	0.803418803	Trial4
1935	0.299151344	0.806267806	Trial4
1936	0.300565771	0.806267806	Trial4
1937	0.301272984	0.806267806	Trial4
1938	0.301980198	0.806267806	Trial4
1939	0.302687412	0.806267806	Trial4
1940	0.304101839	0.806267806	Trial4
1941	0.304809052	0.806267806	Trial4
1942	0.305516266	0.806267806	Trial4
1943	0.306930693	0.806267806	Trial4
1944	0.30834512	0.806267806	Trial4
1945	0.309052334	0.806267806	Trial4
1946	0.309759547	0.806267806	Trial4
1947	0.311173975	0.806267806	Trial4
1948	0.311881188	0.806267806	Trial4
1949	0.312588402	0.806267806	Trial4
1950	0.314710042	0.806267806	Trial4
1951	0.315417256	0.806267806	Trial4
1952	0.31612447	0.806267806	Trial4
1953	0.318953324	0.806267806	Trial4
1954	0.320367751	0.806267806	Trial4
1955	0.322489392	0.806267806	Trial4
1956	0.323196605	0.806267806	Trial4
1957	0.325318246	0.806267806	Trial4
1958	0.325318246	0.811965812	Trial4
1959	0.326732673	0.811965812	Trial4
1960	0.327439887	0.811965812	Trial4
1961	0.3281471	0.811965812	Trial4
1962	0.328854314	0.811965812	Trial4
1963	0.331683168	0.811965812	Trial4
1964	0.331683168	0.814814815	Trial4
1965	0.332390382	0.814814815	Trial4
1966	0.334512023	0.814814815	Trial4
1967	0.335219236	0.814814815	Trial4
1968	0.33592645	0.814814815	Trial4
1969	0.337340877	0.814814815	Trial4
1970	0.337340877	0.820512821	Trial4
1971	0.338048091	0.820512821	Trial4
1972	0.340169731	0.820512821	Trial4
1973	0.340169731	0.823361823	Trial4
1974	0.342998586	0.823361823	Trial4
1975	0.343705799	0.823361823	Trial4
1976	0.34582744	0.823361823	Trial4
1977	0.346534653	0.823361823	Trial4
1978	0.348656294	0.823361823	Trial4
1979	0.349363508	0.823361823	Trial4
1980	0.349363508	0.826210826	Trial4
1981	0.350070721	0.826210826	Trial4
1982	0.352899576	0.826210826	Trial4
1983	0.352899576	0.829059829	Trial4
1984	0.353606789	0.829059829	Trial4
1985	0.35572843	0.829059829	Trial4
1986	0.357850071	0.829059829	Trial4
1987	0.358557284	0.829059829	Trial4
1988	0.358557284	0.831908832	Trial4
1989	0.359971711	0.831908832	Trial4
1990	0.361386139	0.831908832	Trial4
1991	0.364922207	0.831908832	Trial4
1992	0.366336634	0.831908832	Trial4
1993	0.367751061	0.831908832	Trial4
1994	0.368458274	0.831908832	Trial4
1995	0.369165488	0.831908832	Trial4
1996	0.371287129	0.831908832	Trial4
1997	0.373408769	0.831908832	Trial4
1998	0.374823197	0.831908832	Trial4
1999	0.376237624	0.831908832	Trial4
[truncated: 402 more rows]
