# Supplementary material for: Discovery of CNS-Like D3R-Selective Antagonists Using 3D Pharmacophore Guided Virtual Screening
Source: Molecules. 2018 Sep 25;23(10):2452. doi: 10.3390/molecules23102452 (PMC6222863; doi:10.3390/molecules23102452)
Supplement: Supplementary file 1 [file molecules-23-02452-s001.zip › APRRR.215.xyz]

0 A 0.843775 -23.4334 14.4283
5 P 0.291518 -17.3467 12.4648
6 R -1.533 -24.1042 16.7666
7 R -2.9794 -25.348 17.8198
9 R -1.08058 -11.4846 10.2064
