# Supplementary material for: Discovery of CNS-Like D3R-Selective Antagonists Using 3D Pharmacophore Guided Virtual Screening
Source: Molecules. 2018 Sep 25;23(10):2452. doi: 10.3390/molecules23102452 (PMC6222863; doi:10.3390/molecules23102452)
Supplement: Supplementary file 1 [file molecules-23-02452-s001.zip › Boxplot-T1.csv]

Result	Pred	Class	Set
2.9	2.809	Active-1111	Trial1
2.44	2.786	Active-1111	Trial1
3.509	2.511	Active-1111	Trial1
3.244	2.643	Active-1111	Trial1
2.357	2.438	Active-1111	Trial1
3.301	2.172	Active-1111	Trial1
3.292	2.172	Active-1111	Trial1
2.801	2.474	Active-1111	Trial1
3.357	3.142	Active-1111	Trial1
2.678	3.164	Active-1111	Trial1
2.678	3.164	Active-1111	Trial1
2.676	3.164	Active-1111	Trial1
2.148	3.164	Active-1111	Trial1
2.959	3.1	Active-1111	Trial1
2.959	3.1	Active-1111	Trial1
2.955	3.1	Active-1111	Trial1
2.481	3.1	Active-1111	Trial1
2.071	3.06	Active-1111	Trial1
2.886	2.405	Active-1111	Trial1
2.509	2.559	Active-1111	Trial1
1.883	2.612	Active-1111	Trial1
2.533	2.58	Active-1111	Trial1
2.26	2.483	Active-1111	Trial1
2.602	2.863	Active-1111	Trial1
1.947	2.916	Active-1111	Trial1
1.593	2.973	Active-1111	Trial1
3.979	2.979	Active-1111	Trial1
2.583	2.871	Active-1111	Trial1
2.495	2.971	Active-1111	Trial1
1.921	3.003	Active-1111	Trial1
2.233	2.677	Active-1111	Trial1
2.398	2.804	Active-1111	Trial1
1.633	2.785	Active-1111	Trial1
3.886	3.059	Active-1111	Trial1
3.886	3.059	Active-1111	Trial1
2.824	2.803	Active-1111	Trial1
3.036	2.399	Active-1111	Trial1
2.921	2.399	Active-1111	Trial1
2.538	2.809	Active-1111	Trial1
1.745	2.604	Active-1111	Trial1
2.824	2.945	Active-1111	Trial1
1.599	2.613	Active-1111	Trial1
1.544	2.235	Active-1111	Trial1
2.268	2.156	Active-1111	Trial1
2.124	2.156	Active-1111	Trial1
3.187	2.149	Active-1111	Trial1
2.432	2.906	Active-1111	Trial1
2.268	2.79	Active-1111	Trial1
2.215	2.79	Active-1111	Trial1
2.0	2.79	Active-1111	Trial1
1.538	2.79	Active-1111	Trial1
1.502	2.79	Active-1111	Trial1
2.161	2.79	Active-1111	Trial1
3.585	2.886	Active-1111	Trial1
3.585	2.886	Active-1111	Trial1
2.022	2.234	Active-1111	Trial1
2.618	2.423	Active-1111	Trial1
2.863	2.378	Active-1111	Trial1
2.854	2.378	Active-1111	Trial1
2.337	2.405	Active-1111	Trial1
2.337	2.405	Active-1111	Trial1
2.215	2.51	Active-1111	Trial1
3.097	2.915	Active-1111	Trial1
3.097	2.915	Active-1111	Trial1
3.097	2.915	Active-1111	Trial1
3.092	2.915	Active-1111	Trial1
2.951	2.915	Active-1111	Trial1
2.824	2.915	Active-1111	Trial1
2.824	2.915	Active-1111	Trial1
2.367	2.915	Active-1111	Trial1
2.42	2.499	Active-1111	Trial1
2.635	2.507	Active-1111	Trial1
2.37	2.778	Active-1111	Trial1
1.699	2.845	Active-1111	Trial1
2.337	2.609	Active-1111	Trial1
3.45	3.043	Active-1111	Trial1
1.854	2.875	Active-1111	Trial1
2.097	2.835	Active-1111	Trial1
2.793	2.438	Active-1111	Trial1
2.745	2.438	Active-1111	Trial1
3.046	2.402	Active-1111	Trial1
2.959	2.402	Active-1111	Trial1
2.857	2.402	Active-1111	Trial1
2.726	2.402	Active-1111	Trial1
2.726	2.402	Active-1111	Trial1
2.726	2.402	Active-1111	Trial1
2.721	2.402	Active-1111	Trial1
2.409	2.402	Active-1111	Trial1
1.783	2.402	Active-1111	Trial1
1.78	2.402	Active-1111	Trial1
3.276	2.402	Active-1111	Trial1
3.276	2.402	Active-1111	Trial1
2.951	2.402	Active-1111	Trial1
2.538	2.402	Active-1111	Trial1
3.523	2.904	Active-1111	Trial1
2.42	2.888	Active-1111	Trial1
3.928	2.868	Active-1111	Trial1
1.796	3.106	Active-1111	Trial1
2.442	1.919	Active-1111	Trial1
3.18	2.84	Active-1111	Trial1
2.854	2.84	Active-1111	Trial1
2.854	2.84	Active-1111	Trial1
3.745	2.87	Active-1111	Trial1
3.042	2.79	Active-1111	Trial1
2.056	2.691	Active-1111	Trial1
3.553	2.87	Active-1111	Trial1
3.284	2.87	Active-1111	Trial1
1.509	2.8	Active-1111	Trial1
2.461	2.689	Active-1111	Trial1
3.611	3.016	Active-1111	Trial1
3.036	2.615	Active-1111	Trial1
2.959	2.615	Active-1111	Trial1
2.959	2.615	Active-1111	Trial1
2.951	2.615	Active-1111	Trial1
3.495	2.976	Active-1111	Trial1
3.495	2.976	Active-1111	Trial1
3.495	2.976	Active-1111	Trial1
2.37	2.94	Active-1111	Trial1
2.367	2.94	Active-1111	Trial1
2.367	2.94	Active-1111	Trial1
2.131	2.94	Active-1111	Trial1
2.119	2.94	Active-1111	Trial1
2.456	2.919	Active-1111	Trial1
2.602	3.057	Active-1111	Trial1
3.6	2.812	Active-1111	Trial1
3.0	2.412	Active-1111	Trial1
2.676	2.823	Active-1111	Trial1
2.517	2.823	Active-1111	Trial1
2.6	2.71	Active-1111	Trial1
2.553	2.684	Active-1111	Trial1
2.55	2.684	Active-1111	Trial1
2.553	2.103	Active-1111	Trial1
1.857	2.496	Active-1111	Trial1
3.16	2.598	Active-1111	Trial1
3.893	3.105	Active-1111	Trial1
1.538	3.033	Active-1111	Trial1
3.301	3.07	Active-1111	Trial1
3.301	3.07	Active-1111	Trial1
3.301	3.07	Active-1111	Trial1
3.301	3.07	Active-1111	Trial1
3.301	3.07	Active-1111	Trial1
3.301	3.07	Active-1111	Trial1
3.301	3.07	Active-1111	Trial1
3.3	3.07	Active-1111	Trial1
3.097	3.07	Active-1111	Trial1
3.097	3.07	Active-1111	Trial1
3.092	3.07	Active-1111	Trial1
2.585	3.07	Active-1111	Trial1
2.328	2.604	Active-1111	Trial1
3.721	2.912	Active-1111	Trial1
3.638	2.912	Active-1111	Trial1
3.638	2.912	Active-1111	Trial1
3.631	2.912	Active-1111	Trial1
3.569	2.912	Active-1111	Trial1
3.24	2.808	Active-1111	Trial1
2.583	2.158	Active-1111	Trial1
2.367	2.632	Active-1111	Trial1
2.174	2.837	Active-1111	Trial1
4.004	3.111	Active-1111	Trial1
2.854	2.944	Active-1111	Trial1
2.854	2.944	Active-1111	Trial1
1.975	2.944	Active-1111	Trial1
3.407	2.825	Active-1111	Trial1
3.455	3.004	Active-1111	Trial1
2.032	2.614	Active-1111	Trial1
3.009	2.386	Active-1111	Trial1
2.214	2.386	Active-1111	Trial1
2.194	2.836	Active-1111	Trial1
2.796	2.408	Active-1111	Trial1
2.77	2.431	Active-1111	Trial1
2.229	2.47	Active-1111	Trial1
3.244	2.96	Active-1111	Trial1
2.076	2.751	Active-1111	Trial1
2.102	2.89	Active-1111	Trial1
2.301	2.967	Active-1111	Trial1
3.0	2.822	Active-1111	Trial1
3.41	2.727	Active-1111	Trial1
3.34	2.743	Active-1111	Trial1
2.066	2.655	Active-1111	Trial1
3.268	2.757	Active-1111	Trial1
3.523	2.689	Active-1111	Trial1
3.041	2.689	Active-1111	Trial1
3.036	2.689	Active-1111	Trial1
3.036	2.689	Active-1111	Trial1
2.886	2.689	Active-1111	Trial1
2.854	2.689	Active-1111	Trial1
2.854	2.689	Active-1111	Trial1
2.851	2.689	Active-1111	Trial1
2.337	2.689	Active-1111	Trial1
2.523	2.966	Active-1111	Trial1
1.62	2.928	Active-1111	Trial1
1.796	2.973	Active-1111	Trial1
2.701	2.843	Active-1111	Trial1
3.42	2.689	Active-1111	Trial1
3.569	2.975	Active-1111	Trial1
1.5	2.16	Active-1111	Trial1
3.613	2.404	Active-1111	Trial1
3.456	2.615	Active-1111	Trial1
3.301	2.615	Active-1111	Trial1
3.119	2.615	Active-1111	Trial1
1.745	2.615	Active-1111	Trial1
1.886	2.894	Active-1111	Trial1
2.027	2.854	Active-1111	Trial1
3.699	3.067	Active-1111	Trial1
2.538	2.989	Active-1111	Trial1
1.735	2.311	Active-1111	Trial1
3.762	2.61	Active-1111	Trial1
2.67	2.659	Active-1111	Trial1
1.656	2.536	Active-1111	Trial1
2.745	2.869	Active-1111	Trial1
2.261	2.735	Active-1111	Trial1
2.833	2.776	Active-1111	Trial1
3.398	3.087	Active-1111	Trial1
3.15	2.88	Active-1111	Trial1
3.149	2.88	Active-1111	Trial1
3.149	2.88	Active-1111	Trial1
2.292	2.88	Active-1111	Trial1
2.292	2.88	Active-1111	Trial1
1.955	2.455	Active-1111	Trial1
2.172	2.66	Active-1111	Trial1
1.721	2.716	Active-1111	Trial1
1.955	2.658	Active-1111	Trial1
2.409	3.14	Active-1111	Trial1
1.656	2.086	Active-1111	Trial1
3.6	3.065	Active-1111	Trial1
3.3	2.95	Active-1111	Trial1
3.5	3.044	Active-1111	Trial1
3.1	3.044	Active-1111	Trial1
2.5	3.044	Active-1111	Trial1
3.3	2.939	Active-1111	Trial1
3.3	2.939	Active-1111	Trial1
3.3	2.939	Active-1111	Trial1
3.3	2.939	Active-1111	Trial1
3.0	2.939	Active-1111	Trial1
3.0	2.94	Active-1111	Trial1
2.699	2.94	Active-1111	Trial1
3.2	2.654	Active-1111	Trial1
2.0	2.575	Active-1111	Trial1
3.602	2.444	Active-1111	Trial1
2.536	2.013	Active-1111	Trial1
2.094	2.0	Active-1111	Trial1
2.027	2.846	Active-1111	Trial1
2.87	2.697	Active-1111	Trial1
1.5	1.828	Active-1111	Trial1
3.577	2.852	Active-1111	Trial1
1.8	2.862	Active-1111	Trial1
2.0	2.859	Active-1111	Trial1
1.7	2.884	Active-1111	Trial1
2.432	2.605	Active-1111	Trial1
1.714	2.822	Active-1111	Trial1
3.222	2.522	Active-1111	Trial1
3.1	2.839	Active-1111	Trial1
2.9	2.839	Active-1111	Trial1
3.6	2.602	Active-1111	Trial1
2.9	2.602	Active-1111	Trial1
3.3	2.575	Active-1111	Trial1
3.3	2.575	Active-1111	Trial1
3.3	2.575	Active-1111	Trial1
1.8	2.575	Active-1111	Trial1
2.801	2.837	Active-1111	Trial1
2.4	2.837	Active-1111	Trial1
2.801	2.588	Active-1111	Trial1
3.2	2.644	Active-1111	Trial1
3.3	2.593	Active-1111	Trial1
3.2	2.593	Active-1111	Trial1
2.9	2.823	Active-1111	Trial1
2.801	2.823	Active-1111	Trial1
2.502	2.823	Active-1111	Trial1
1.6	2.739	Active-1111	Trial1
1.67	2.528	Active-1111	Trial1
2.268	2.36	Active-1111	Trial1
3.0	2.534	Active-1111	Trial1
2.801	2.534	Active-1111	Trial1
2.5	2.899	Active-1111	Trial1
2.3	2.899	Active-1111	Trial1
3.2	3.082	Active-1111	Trial1
1.745	2.467	Active-1111	Trial1
3.2	2.473	Active-1111	Trial1
3.1	2.473	Active-1111	Trial1
3.18	2.628	Active-1111	Trial1
3.066	2.865	Active-1111	Trial1
2.155	2.752	Active-1111	Trial1
2.2	2.721	Active-1111	Trial1
2.1	2.721	Active-1111	Trial1
2.721	2.765	Active-1111	Trial1
2.222	2.763	Active-1111	Trial1
3.0	3.077	Active-1111	Trial1
2.886	2.78	Active-1111	Trial1
2.569	2.365	Active-1111	Trial1
3.4	2.774	Active-1111	Trial1
2.9	2.774	Active-1111	Trial1
2.456	2.67	Active-1111	Trial1
3.4	2.799	Active-1111	Trial1
2.699	2.799	Active-1111	Trial1
2.1	2.516	Active-1111	Trial1
1.5	2.886	Active-1111	Trial1
1.7	2.468	Active-1111	Trial1
3.161	2.724	Active-1111	Trial1
2.638	2.724	Active-1111	Trial1
2.161	2.672	Active-1111	Trial1
2.824	2.675	Active-1111	Trial1
2.678	2.676	Active-1111	Trial1
2.638	2.765	Active-1111	Trial1
2.086	2.721	Active-1111	Trial1
2.699	2.814	Active-1111	Trial1
2.0	2.627	Active-1111	Trial1
2.4	2.724	Active-1111	Trial1
2.4	2.724	Active-1111	Trial1
2.4	2.724	Active-1111	Trial1
2.4	2.724	Active-1111	Trial1
2.4	2.724	Active-1111	Trial1
2.4	2.724	Active-1111	Trial1
2.0	2.724	Active-1111	Trial1
2.0	2.724	Active-1111	Trial1
1.951	2.724	Active-1111	Trial1
2.3	2.599	Active-1111	Trial1
2.3	2.599	Active-1111	Trial1
2.2	2.611	Active-1111	Trial1
3.0	2.7	Active-1111	Trial1
2.5	2.7	Active-1111	Trial1
1.6	2.7	Active-1111	Trial1
3.1	2.617	Active-1111	Trial1
2.3	2.617	Active-1111	Trial1
1.9	2.617	Active-1111	Trial1
1.6	2.646	Active-1111	Trial1
2.699	2.303	Active-1111	Trial1
2.3	2.303	Active-1111	Trial1
2.6	2.525	Active-1111	Trial1
2.2	2.525	Active-1111	Trial1
1.5	2.585	Active-1111	Trial1
1.646	2.132	Active-1111	Trial1
1.9	2.712	Active-1111	Trial1
1.7	2.736	Active-1111	Trial1
2.071	1.85	Active-1111	Trial1
1.538	2.619	Active-1111	Trial1
1.7	2.515	Active-1111	Trial1
2.658	1.725	Active-1111	Trial1
3.0	2.919	Active-1111	Trial1
1.6	2.757	Active-1111	Trial1
3.1	3.04	Active-1111	Trial1
3.143	1.94	Active-1111	Trial1
3.097	2.641	Active-1111	Trial1
3.0	2.759	Active-1111	Trial1
2.1	2.759	Active-1111	Trial1
3.0	2.494	Active-1111	Trial1
2.2	2.494	Active-1111	Trial1
2.3	2.435	Active-1111	Trial1
1.6	2.435	Active-1111	Trial1
2.9	2.449	Active-1111	Trial1
2.9	2.449	Active-1111	Trial1
1.62	2.334	Active-1111	Trial1
1.6	2.334	Active-1111	Trial1
3.046	2.729	Active-1111	Trial1
3.046	2.729	Active-1111	Trial1
3.0	2.678	Active-1111	Trial1
3.0	2.678	Active-1111	Trial1
2.1	2.484	Active-1111	Trial1
2.959	3.096	Active-1111	Trial1
1.7	2.494	Active-1111	Trial1
1.699	2.494	Active-1111	Trial1
1.54	2.585	Active-1111	Trial1
1.538	2.585	Active-1111	Trial1
2.1	2.69	Active-1111	Trial1
2.9	2.43	Active-1111	Trial1
2.2	2.43	Active-1111	Trial1
1.5	2.43	Active-1111	Trial1
1.699	2.078	Active-1111	Trial1
2.161	2.555	Active-1111	Trial1
2.0	2.256	Active-1111	Trial1
2.456	2.616	Active-1111	Trial1
2.205	2.616	Active-1111	Trial1
2.62	2.709	Active-1111	Trial1
1.858	2.709	Active-1111	Trial1
2.745	2.267	Active-1111	Trial1
1.9	2.727	Active-1111	Trial1
2.268	2.777	Active-1111	Trial1
2.523	2.739	Active-1111	Trial1
3.046	2.597	Active-1111	Trial1
2.495	2.714	Active-1111	Trial1
3.409	2.704	Active-1111	Trial1
2.432	2.799	Active-1111	Trial1
2.1	2.392	Active-1111	Trial1
0.5999976540720446	2.631	Inactive-1416	Trial1
0.5968794788241825	2.889	Inactive-1416	Trial1
0.8961962790440428	2.677	Inactive-1416	Trial1
0.5816987086802552	2.767	Inactive-1416	Trial1
0.2518119729937993	2.861	Inactive-1416	Trial1
-0.41664050733828084	2.974	Inactive-1416	Trial1
0.2291479883578562	2.83	Inactive-1416	Trial1
-0.021602716028242597	2.76	Inactive-1416	Trial1
0.47237009912866146	2.897	Inactive-1416	Trial1
-0.7671558660821809	2.319	Inactive-1416	Trial1
0.7304870557820831	2.828	Inactive-1416	Trial1
0.6903698325741017	2.962	Inactive-1416	Trial1
0.9599913639864592	2.781	Inactive-1416	Trial1
0.7900027039176312	2.726	Inactive-1416	Trial1
-0.8285954563717013	2.595	Inactive-1416	Trial1
0.10237290870955817	2.963	Inactive-1416	Trial1
0.1870866433571443	3.028	Inactive-1416	Trial1
0.6575773191777934	2.637	Inactive-1416	Trial1
0.2518119729937993	3.019	Inactive-1416	Trial1
0.10957898119908549	2.817	Inactive-1416	Trial1
0.29999760285774624	2.689	Inactive-1416	Trial1
0.13076828026902376	3.043	Inactive-1416	Trial1
0.5999976540720446	3.161	Inactive-1416	Trial1
-0.012837224705172012	2.989	Inactive-1416	Trial1
0.5999976540720446	2.408	Inactive-1416	Trial1
-0.037426497940623804	2.559	Inactive-1416	Trial1
0.6999917974461871	2.446	Inactive-1416	Trial1
-0.2479732663618064	2.854	Inactive-1416	Trial1
0.8356471442155637	2.54	Inactive-1416	Trial1
0.41453927049149897	2.533	Inactive-1416	Trial1
0.6999917974461871	2.174	Inactive-1416	Trial1
0.9913998282380829	2.78	Inactive-1416	Trial1
-0.9395192526186182	2.441	Inactive-1416	Trial1
-0.10890312766731292	2.071	Inactive-1416	Trial1
-0.15836249209524933	2.093	Inactive-1416	Trial1
1.0043648054024503	3.145	Inactive-1416	Trial1
0.0	2.286	Inactive-1416	Trial1
0.9281179926938741	2.044	Inactive-1416	Trial1
0.5850266520291818	2.851	Inactive-1416	Trial1
0.5686362358410122	2.733	Inactive-1416	Trial1
0.5999976540720446	2.828	Inactive-1416	Trial1
0.46980030179691834	2.752	Inactive-1416	Trial1
0.4999969319483064	1.828	Inactive-1416	Trial1
-0.3692158574101425	2.528	Inactive-1416	Trial1
0.8794260687941504	2.788	Inactive-1416	Trial1
-0.05690485133647272	2.125	Inactive-1416	Trial1
0.9000087664553158	2.582	Inactive-1416	Trial1
0.6999917974461871	2.815	Inactive-1416	Trial1
0.6999917974461871	2.726	Inactive-1416	Trial1
1.0	2.573	Inactive-1416	Trial1
0.28066871301627394	2.956	Inactive-1416	Trial1
1.0	2.738	Inactive-1416	Trial1
0.8827287043442364	2.705	Inactive-1416	Trial1
0.13608262304214058	2.677	Inactive-1416	Trial1
0.573488738635425	2.678	Inactive-1416	Trial1
0.9000087664553158	2.837	Inactive-1416	Trial1
0.18575240426807937	2.667	Inactive-1416	Trial1
0.49485002168009373	2.805	Inactive-1416	Trial1
0.367542707815276	2.55	Inactive-1416	Trial1
0.7077439286435245	2.391	Inactive-1416	Trial1
-0.7434313651466837	2.2	Inactive-1416	Trial1
0.9000087664553158	2.095	Inactive-1416	Trial1
0.5142785735184203	2.834	Inactive-1416	Trial1
0.4999969319483064	2.091	Inactive-1416	Trial1
0.4999969319483064	2.283	Inactive-1416	Trial1
0.2781893847874537	2.647	Inactive-1416	Trial1
0.4999969319483064	1.935	Inactive-1416	Trial1
0.5686362358410122	2.627	Inactive-1416	Trial1
0.6575773191777934	1.962	Inactive-1416	Trial1
0.270025714300445	1.962	Inactive-1416	Trial1
0.18575240426807937	2.813	Inactive-1416	Trial1
0.7999981345933982	2.427	Inactive-1416	Trial1
0.0	2.61	Inactive-1416	Trial1
-0.7935808673681546	2.843	Inactive-1416	Trial1
0.795880017344075	2.703	Inactive-1416	Trial1
0.30102999566398125	2.773	Inactive-1416	Trial1
0.6382721639824069	2.778	Inactive-1416	Trial1
0.6458915608525988	2.781	Inactive-1416	Trial1
-0.2504200023088936	2.957	Inactive-1416	Trial1
-1.0	2.602	Inactive-1416	Trial1
-0.11925588927793651	2.604	Inactive-1416	Trial1
0.7999981345933982	2.616	Inactive-1416	Trial1
1.0	2.89	Inactive-1416	Trial1
0.5999976540720446	2.597	Inactive-1416	Trial1
0.5999976540720446	2.201	Inactive-1416	Trial1
0.9913998282380829	2.98	Inactive-1416	Trial1
0.1999981721820312	2.798	Inactive-1416	Trial1
-0.2304489213782741	2.42	Inactive-1416	Trial1
0.056011124926228284	2.458	Inactive-1416	Trial1
0.9000087664553158	2.512	Inactive-1416	Trial1
0.8297382846050425	2.744	Inactive-1416	Trial1
-0.22999906594929165	1.908	Inactive-1416	Trial1
0.8728952016351927	2.823	Inactive-1416	Trial1
0.18177410638604474	2.574	Inactive-1416	Trial1
0.7695510786217259	2.558	Inactive-1416	Trial1
-0.3040594662175984	2.799	Inactive-1416	Trial1
0.38721614328026455	2.78	Inactive-1416	Trial1
0.9665762445130506	2.701	Inactive-1416	Trial1
0.24108810760202637	2.367	Inactive-1416	Trial1
0.5999976540720446	1.976	Inactive-1416	Trial1
0.9065783148377644	2.877	Inactive-1416	Trial1
0.5999976540720446	2.809	Inactive-1416	Trial1
0.13608262304214058	2.778	Inactive-1416	Trial1
0.5999976540720446	2.921	Inactive-1416	Trial1
0.1999981721820312	2.155	Inactive-1416	Trial1
0.5999976540720446	2.437	Inactive-1416	Trial1
0.0	2.456	Inactive-1416	Trial1
-0.10000158280135096	2.437	Inactive-1416	Trial1
-0.186391215695493	2.534	Inactive-1416	Trial1
0.0999990348465305	2.755	Inactive-1416	Trial1
0.7999981345933982	2.525	Inactive-1416	Trial1
0.9000087664553158	2.369	Inactive-1416	Trial1
-0.10000158280135096	2.749	Inactive-1416	Trial1
1.0	1.975	Inactive-1416	Trial1
0.6999917974461871	2.722	Inactive-1416	Trial1
0.3400837999301505	2.316	Inactive-1416	Trial1
0.5999976540720446	2.261	Inactive-1416	Trial1
1.0039263455147251	2.814	Inactive-1416	Trial1
0.7999981345933982	2.344	Inactive-1416	Trial1
0.5499973698268139	2.655	Inactive-1416	Trial1
0.6999917974461871	2.63	Inactive-1416	Trial1
0.5999976540720446	2.415	Inactive-1416	Trial1
0.6999917974461871	2.653	Inactive-1416	Trial1
0.6999917974461871	2.341	Inactive-1416	Trial1
0.3999969133722594	2.169	Inactive-1416	Trial1
0.29999760285774624	2.166	Inactive-1416	Trial1
0.29999760285774624	2.152	Inactive-1416	Trial1
0.4999969319483064	2.336	Inactive-1416	Trial1
0.38721614328026455	2.613	Inactive-1416	Trial1
0.6999917974461871	2.668	Inactive-1416	Trial1
0.36957212497497594	2.323	Inactive-1416	Trial1
1.0	2.319	Inactive-1416	Trial1
0.9000087664553158	2.188	Inactive-1416	Trial1
0.9000087664553158	2.117	Inactive-1416	Trial1
1.0	2.231	Inactive-1416	Trial1
-1.0791812460476242	2.549	Inactive-1416	Trial1
0.3999969133722594	2.732	Inactive-1416	Trial1
0.0	2.309	Inactive-1416	Trial1
0.7999981345933982	2.432	Inactive-1416	Trial1
