# Supplementary material for: Discovery of CNS-Like D3R-Selective Antagonists Using 3D Pharmacophore Guided Virtual Screening
Source: Molecules. 2018 Sep 25;23(10):2452. doi: 10.3390/molecules23102452 (PMC6222863; doi:10.3390/molecules23102452)
Supplement: Supplementary file 1 [file molecules-23-02452-s001.zip › Boxplot-T2.csv]

Result	Pred	Class	Set
0.599997654072044	2.631	215-5-Inactive-1416	Trial2
0.596879478824182	2.889	215-5-Inactive-1416	Trial2
0.98296666070122	2.697	215-5-Inactive-1416	Trial2
0.896196279044043	2.677	215-5-Inactive-1416	Trial2
0.581698708680255	2.767	215-5-Inactive-1416	Trial2
0.2518119729938	2.861	215-5-Inactive-1416	Trial2
-0.255272505103306	2.276	215-5-Inactive-1416	Trial2
-0.633468455579586	2.235	215-5-Inactive-1416	Trial2
-0.41664050733828	2.974	215-5-Inactive-1416	Trial2
-0.531478917042254	2.762	215-5-Inactive-1416	Trial2
0.472370099128661	2.897	215-5-Inactive-1416	Trial2
-0.76715586608218	2.319	215-5-Inactive-1416	Trial2
0.409994580348671	2.63	215-5-Inactive-1416	Trial2
0.363512103646635	2.564	215-5-Inactive-1416	Trial2
0.730487055782084	2.828	215-5-Inactive-1416	Trial2
0.690369832574102	2.962	215-5-Inactive-1416	Trial2
0.425968732272282	2.57	215-5-Inactive-1416	Trial2
-0.0216027160282422	2.923	215-5-Inactive-1416	Trial2
0.213958789757446	2.843	215-5-Inactive-1416	Trial2
-0.0400007144733192	2.59	215-5-Inactive-1416	Trial2
-0.123851640967086	2.408	215-5-Inactive-1416	Trial2
0.677780705266081	2.854	215-5-Inactive-1416	Trial2
0.199998172182032	1.778	215-5-Inactive-1416	Trial2
1.0	1.93	215-5-Inactive-1416	Trial2
0.679999195735272	2.795	215-5-Inactive-1416	Trial2
0.522878745280338	2.413	215-5-Inactive-1416	Trial2
0.728158393463501	2.888	215-5-Inactive-1416	Trial2
0.0315170514460652	2.409	215-5-Inactive-1416	Trial2
0.671620396561262	2.419	215-5-Inactive-1416	Trial2
0.199998172182032	1.943	215-5-Inactive-1416	Trial2
0.499996931948307	2.815	215-5-Inactive-1416	Trial2
0.199998172182032	2.842	215-5-Inactive-1416	Trial2
-0.662757831681574	2.303	215-5-Inactive-1416	Trial2
0.970616222314791	2.783	215-5-Inactive-1416	Trial2
0.699991797446187	2.384	215-5-Inactive-1416	Trial2
-0.0200006021925829	2.394	215-5-Inactive-1416	Trial2
0.568636235841013	2.533	215-5-Inactive-1416	Trial2
-0.828595456371702	2.595	215-5-Inactive-1416	Trial2
-1.33328602155443	2.565	215-5-Inactive-1416	Trial2
0.499996931948307	2.952	215-5-Inactive-1416	Trial2
0.799998134593399	2.995	215-5-Inactive-1416	Trial2
0.199998172182032	2.236	215-5-Inactive-1416	Trial2
0.542118103266008	2.769	215-5-Inactive-1416	Trial2
0.102372908709559	2.963	215-5-Inactive-1416	Trial2
-0.40000061697638	2.288	215-5-Inactive-1416	Trial2
0.970616222314791	2.896	215-5-Inactive-1416	Trial2
-0.41664050733828	2.479	215-5-Inactive-1416	Trial2
0.958607314841775	2.511	215-5-Inactive-1416	Trial2
-0.342422680822206	2.488	215-5-Inactive-1416	Trial2
0.39999691337226	2.209	215-5-Inactive-1416	Trial2
0.602059991327963	2.803	215-5-Inactive-1416	Trial2
0.187086643357145	3.028	215-5-Inactive-1416	Trial2
0.291579099865288	2.381	215-5-Inactive-1416	Trial2
0.657577319177794	2.637	215-5-Inactive-1416	Trial2
0.30715308072277	2.981	215-5-Inactive-1416	Trial2
0.841637507904751	2.881	215-5-Inactive-1416	Trial2
0.2518119729938	3.019	215-5-Inactive-1416	Trial2
0.301029995663982	2.876	215-5-Inactive-1416	Trial2
0.221848749616357	2.445	215-5-Inactive-1416	Trial2
0.221848749616357	2.852	215-5-Inactive-1416	Trial2
-0.619999600500459	2.093	215-5-Inactive-1416	Trial2
0.481486060122113	2.809	215-5-Inactive-1416	Trial2
-0.920000119515704	1.974	215-5-Inactive-1416	Trial2
-0.599999813943419	2.409	215-5-Inactive-1416	Trial2
0.130768280269024	3.043	215-5-Inactive-1416	Trial2
0.599997654072044	3.161	215-5-Inactive-1416	Trial2
0.799998134593399	2.492	215-5-Inactive-1416	Trial2
0.405607449624573	2.781	215-5-Inactive-1416	Trial2
0.638272163982407	2.64	215-5-Inactive-1416	Trial2
0.761953896871205	3.061	215-5-Inactive-1416	Trial2
-0.012837224705172	2.989	215-5-Inactive-1416	Trial2
0.109578981199086	2.991	215-5-Inactive-1416	Trial2
0.53313237964589	2.442	215-5-Inactive-1416	Trial2
0.402304814074488	3.132	215-5-Inactive-1416	Trial2
0.886056647693164	2.666	215-5-Inactive-1416	Trial2
-0.342422680822206	2.561	215-5-Inactive-1416	Trial2
-1.27875360095283	2.346	215-5-Inactive-1416	Trial2
0.180456064458132	2.904	215-5-Inactive-1416	Trial2
0.599997654072044	2.408	215-5-Inactive-1416	Trial2
0.769551078621726	2.54	215-5-Inactive-1416	Trial2
-0.230448921378274	2.848	215-5-Inactive-1416	Trial2
4.44089209850063E-16	2.225	215-5-Inactive-1416	Trial2
-0.267171728403013	2.768	215-5-Inactive-1416	Trial2
0.459996055149973	2.086	215-5-Inactive-1416	Trial2
-0.0374264979406234	2.559	215-5-Inactive-1416	Trial2
0.876148359032914	3.118	215-5-Inactive-1416	Trial2
0.699991797446187	2.446	215-5-Inactive-1416	Trial2
0.0555173278498318	2.769	215-5-Inactive-1416	Trial2
-0.40000061697638	2.269	215-5-Inactive-1416	Trial2
-0.247973266361806	2.854	215-5-Inactive-1416	Trial2
0.835647144215563	2.54	215-5-Inactive-1416	Trial2
0.414539270491499	2.533	215-5-Inactive-1416	Trial2
0.799998134593399	2.637	215-5-Inactive-1416	Trial2
0.299997602857746	2.708	215-5-Inactive-1416	Trial2
0.599997654072044	2.838	215-5-Inactive-1416	Trial2
0.699991797446187	2.174	215-5-Inactive-1416	Trial2
0.199998172182032	2.192	215-5-Inactive-1416	Trial2
0.469800301796918	2.52	215-5-Inactive-1416	Trial2
0.292429823902064	2.821	215-5-Inactive-1416	Trial2
-0.100001582801351	2.451	215-5-Inactive-1416	Trial2
1.0	2.387	215-5-Inactive-1416	Trial2
0.00656376950238835	2.452	215-5-Inactive-1416	Trial2
0.900008766455316	2.938	215-5-Inactive-1416	Trial2
0.552841968657781	2.085	215-5-Inactive-1416	Trial2
0.991399828238083	2.78	215-5-Inactive-1416	Trial2
-0.939519252618618	2.441	215-5-Inactive-1416	Trial2
0.900008766455316	2.837	215-5-Inactive-1416	Trial2
0.494850021680094	2.675	215-5-Inactive-1416	Trial2
-0.108903127667313	2.071	215-5-Inactive-1416	Trial2
0.709965388637482	2.878	215-5-Inactive-1416	Trial2
-0.158362492095249	2.093	215-5-Inactive-1416	Trial2
0.699991797446187	2.698	215-5-Inactive-1416	Trial2
0.13608262304214	2.552	215-5-Inactive-1416	Trial2
0.585026652029182	2.628	215-5-Inactive-1416	Trial2
-0.0791812460476247	2.175	215-5-Inactive-1416	Trial2
1.00436480540245	3.145	215-5-Inactive-1416	Trial2
0.699991797446187	2.624	215-5-Inactive-1416	Trial2
1.0	2.685	215-5-Inactive-1416	Trial2
-0.322219294733919	2.39	215-5-Inactive-1416	Trial2
0.699991797446187	2.362	215-5-Inactive-1416	Trial2
4.44089209850063E-16	2.286	215-5-Inactive-1416	Trial2
-0.199999125196797	2.453	215-5-Inactive-1416	Trial2
0.928117992693875	2.044	215-5-Inactive-1416	Trial2
0.995678626217357	3.095	215-5-Inactive-1416	Trial2
0.180456064458132	2.257	215-5-Inactive-1416	Trial2
-1.25527250510331	2.68	215-5-Inactive-1416	Trial2
0.634512015109101	2.112	215-5-Inactive-1416	Trial2
-0.229999065949291	2.095	215-5-Inactive-1416	Trial2
0.499996931948307	2.449	215-5-Inactive-1416	Trial2
-0.950000030146585	2.588	215-5-Inactive-1416	Trial2
-0.361727836017593	2.574	215-5-Inactive-1416	Trial2
0.699991797446187	2.475	215-5-Inactive-1416	Trial2
0.429994423238212	2.668	215-5-Inactive-1416	Trial2
-0.920000119515704	2.649	215-5-Inactive-1416	Trial2
-1.4345689040342	2.077	215-5-Inactive-1416	Trial2
0.889410289700751	2.457	215-5-Inactive-1416	Trial2
-0.0791812460476247	2.151	215-5-Inactive-1416	Trial2
-0.146128035678238	2.151	215-5-Inactive-1416	Trial2
-0.462397997898956	2.175	215-5-Inactive-1416	Trial2
-0.491361693834272	2.175	215-5-Inactive-1416	Trial2
0.568636235841013	2.733	215-5-Inactive-1416	Trial2
0.87942606879415	2.635	215-5-Inactive-1416	Trial2
0.499996931948307	1.828	215-5-Inactive-1416	Trial2
0.882728704344236	2.55	215-5-Inactive-1416	Trial2
0.772113295386327	2.119	215-5-Inactive-1416	Trial2
0.221848749616357	2.274	215-5-Inactive-1416	Trial2
0.356547323513813	2.907	215-5-Inactive-1416	Trial2
-0.369215857410143	2.528	215-5-Inactive-1416	Trial2
0.877784121727174	3.193	215-5-Inactive-1416	Trial2
0.468521082957745	3.163	215-5-Inactive-1416	Trial2
-0.0806264869218052	2.545	215-5-Inactive-1416	Trial2
0.2518119729938	2.496	215-5-Inactive-1416	Trial2
0.955852379121277	3.246	215-5-Inactive-1416	Trial2
0.468521082957745	2.479	215-5-Inactive-1416	Trial2
1.0	2.389	215-5-Inactive-1416	Trial2
-0.0569048513364723	2.125	215-5-Inactive-1416	Trial2
-0.447158031342219	2.44	215-5-Inactive-1416	Trial2
-0.0211892990699378	2.695	215-5-Inactive-1416	Trial2
0.900008766455316	2.558	215-5-Inactive-1416	Trial2
0.1249387366083	2.395	215-5-Inactive-1416	Trial2
0.397940008672038	2.01	215-5-Inactive-1416	Trial2
-0.278753600952829	2.531	215-5-Inactive-1416	Trial2
-0.322219294733919	2.177	215-5-Inactive-1416	Trial2
0.699991797446187	2.456	215-5-Inactive-1416	Trial2
1.0	2.556	215-5-Inactive-1416	Trial2
0.280668713016273	2.956	215-5-Inactive-1416	Trial2
0.387216143280265	2.433	215-5-Inactive-1416	Trial2
-1.0	2.165	215-5-Inactive-1416	Trial2
0.18575240426808	2.512	215-5-Inactive-1416	Trial2
0.573488738635425	2.506	215-5-Inactive-1416	Trial2
0.900008766455316	2.114	215-5-Inactive-1416	Trial2
0.630005338391572	2.029	215-5-Inactive-1416	Trial2
-1.39000001491726	2.283	215-5-Inactive-1416	Trial2
-0.179999641779161	2.514	215-5-Inactive-1416	Trial2
-0.113943352306836	2.311	215-5-Inactive-1416	Trial2
0.121478204498794	2.92	215-5-Inactive-1416	Trial2
0.599997654072044	2.734	215-5-Inactive-1416	Trial2
1.0	2.852	215-5-Inactive-1416	Trial2
0.180456064458132	2.314	215-5-Inactive-1416	Trial2
0.719991046891814	2.216	215-5-Inactive-1416	Trial2
0.0315170514460652	1.988	215-5-Inactive-1416	Trial2
0.193820026016113	2.43	215-5-Inactive-1416	Trial2
0.471083299722345	2.345	215-5-Inactive-1416	Trial2
0.498940737782249	2.402	215-5-Inactive-1416	Trial2
0.305394801066432	1.978	215-5-Inactive-1416	Trial2
0.499996931948307	2.433	215-5-Inactive-1416	Trial2
1.0	2.54	215-5-Inactive-1416	Trial2
-0.34439227368511	2.351	215-5-Inactive-1416	Trial2
0.607303046740334	2.899	215-5-Inactive-1416	Trial2
0.0268721464003017	2.671	215-5-Inactive-1416	Trial2
0.301029995663982	2.946	215-5-Inactive-1416	Trial2
0.599997654072044	2.199	215-5-Inactive-1416	Trial2
0.348721986001856	2.021	215-5-Inactive-1416	Trial2
-0.113943352306836	2.074	215-5-Inactive-1416	Trial2
0.892790030352132	2.855	215-5-Inactive-1416	Trial2
0.494850021680094	2.805	215-5-Inactive-1416	Trial2
-0.100001582801351	2.647	215-5-Inactive-1416	Trial2
0.890016705180108	2.226	215-5-Inactive-1416	Trial2
0.630005338391572	2.482	215-5-Inactive-1416	Trial2
0.367542707815276	2.55	215-5-Inactive-1416	Trial2
0.707743928643525	2.391	215-5-Inactive-1416	Trial2
0.459670525209126	1.946	215-5-Inactive-1416	Trial2
-0.743431365146684	2.2	215-5-Inactive-1416	Trial2
-1.23044892137827	2.522	215-5-Inactive-1416	Trial2
-0.568201724066995	2.489	215-5-Inactive-1416	Trial2
0.0999990348465305	2.454	215-5-Inactive-1416	Trial2
0.900008766455316	2.095	215-5-Inactive-1416	Trial2
4.44089209850063E-16	2.694	215-5-Inactive-1416	Trial2
-1.0	2.51	215-5-Inactive-1416	Trial2
-0.716003343634799	2.301	215-5-Inactive-1416	Trial2
-0.100001582801351	2.688	215-5-Inactive-1416	Trial2
0.599997654072044	3.125	215-5-Inactive-1416	Trial2
4.44089209850063E-16	2.343	215-5-Inactive-1416	Trial2
0.51427857351842	2.834	215-5-Inactive-1416	Trial2
0.39999691337226	2.417	215-5-Inactive-1416	Trial2
0.202732459169284	2.522	215-5-Inactive-1416	Trial2
0.499996931948307	2.091	215-5-Inactive-1416	Trial2
-0.100001582801351	2.613	215-5-Inactive-1416	Trial2
0.698970004336019	2.744	215-5-Inactive-1416	Trial2
-0.0755469613925301	2.334	215-5-Inactive-1416	Trial2
0.900008766455316	2.204	215-5-Inactive-1416	Trial2
0.323306390375134	2.097	215-5-Inactive-1416	Trial2
0.752026733638194	2.477	215-5-Inactive-1416	Trial2
0.522878745280338	2.678	215-5-Inactive-1416	Trial2
0.599997654072044	2.41	215-5-Inactive-1416	Trial2
-0.643452676486187	2.037	215-5-Inactive-1416	Trial2
0.299997602857746	2.758	215-5-Inactive-1416	Trial2
-0.230448921378274	2.188	215-5-Inactive-1416	Trial2
-1.11394335230684	2.153	215-5-Inactive-1416	Trial2
-0.491361693834272	2.14	215-5-Inactive-1416	Trial2
-0.230448921378274	2.167	215-5-Inactive-1416	Trial2
0.130181792020672	2.498	215-5-Inactive-1416	Trial2
-1.17609125905568	2.15	215-5-Inactive-1416	Trial2
0.669586226650809	2.897	215-5-Inactive-1416	Trial2
-0.806179973983887	2.013	215-5-Inactive-1416	Trial2
0.259637310505757	2.013	215-5-Inactive-1416	Trial2
-1.30102999566398	2.167	215-5-Inactive-1416	Trial2
0.0362121726544449	2.104	215-5-Inactive-1416	Trial2
0.13608262304214	2.78	215-5-Inactive-1416	Trial2
-0.716003343634799	2.007	215-5-Inactive-1416	Trial2
-1.0	2.273	215-5-Inactive-1416	Trial2
0.798602875679549	3.014	215-5-Inactive-1416	Trial2
0.202732459169284	2.717	215-5-Inactive-1416	Trial2
-0.462397997898956	2.398	215-5-Inactive-1416	Trial2
0.0604807473813818	2.013	215-5-Inactive-1416	Trial2
0.41999931041096	2.016	215-5-Inactive-1416	Trial2
-0.716003343634799	2.252	215-5-Inactive-1416	Trial2
0.892790030352132	2.901	215-5-Inactive-1416	Trial2
-1.51851393987789	2.104	215-5-Inactive-1416	Trial2
0.278189384787454	2.647	215-5-Inactive-1416	Trial2
1.0	2.683	215-5-Inactive-1416	Trial2
-0.500000321342935	2.458	215-5-Inactive-1416	Trial2
0.872895201635193	1.99	215-5-Inactive-1416	Trial2
0.308918507877032	2.171	215-5-Inactive-1416	Trial2
0.527243550682788	2.737	215-5-Inactive-1416	Trial2
0.499996931948307	1.935	215-5-Inactive-1416	Trial2
-0.299999496116983	2.517	215-5-Inactive-1416	Trial2
-0.100001582801351	2.517	215-5-Inactive-1416	Trial2
0.833569886156718	3.166	215-5-Inactive-1416	Trial2
0.228412519118745	2.171	215-5-Inactive-1416	Trial2
-0.444044795918076	2.171	215-5-Inactive-1416	Trial2
-0.419955748489758	2.171	215-5-Inactive-1416	Trial2
-0.418301291319745	2.171	215-5-Inactive-1416	Trial2
4.44089209850063E-16	2.455	215-5-Inactive-1416	Trial2
0.599997654072044	2.455	215-5-Inactive-1416	Trial2
0.261219441515631	2.171	215-5-Inactive-1416	Trial2
0.690369832574102	1.984	215-5-Inactive-1416	Trial2
0.568636235841013	2.627	215-5-Inactive-1416	Trial2
0.657577319177794	1.962	215-5-Inactive-1416	Trial2
0.270025714300445	1.962	215-5-Inactive-1416	Trial2
0.18575240426808	2.813	215-5-Inactive-1416	Trial2
0.799998134593399	2.427	215-5-Inactive-1416	Trial2
-0.793580867368155	2.843	215-5-Inactive-1416	Trial2
0.795880017344075	2.703	215-5-Inactive-1416	Trial2
0.236572006437063	1.919	215-5-Inactive-1416	Trial2
0.679999195735272	3.076	215-5-Inactive-1416	Trial2
0.614393726401688	2.555	215-5-Inactive-1416	Trial2
-0.100001582801351	2.478	215-5-Inactive-1416	Trial2
0.39999691337226	2.478	215-5-Inactive-1416	Trial2
0.199998172182032	2.448	215-5-Inactive-1416	Trial2
0.900008766455316	2.448	215-5-Inactive-1416	Trial2
0.229147988357856	2.585	215-5-Inactive-1416	Trial2
0.870954940112042	3.249	215-5-Inactive-1416	Trial2
-0.963787827345555	2.319	215-5-Inactive-1416	Trial2
-0.612783856719735	2.319	215-5-Inactive-1416	Trial2
0.292429823902064	2.291	215-5-Inactive-1416	Trial2
0.900008766455316	3.164	215-5-Inactive-1416	Trial2
0.599997654072044	2.109	215-5-Inactive-1416	Trial2
-0.278753600952829	2.391	215-5-Inactive-1416	Trial2
0.301029995663982	2.773	215-5-Inactive-1416	Trial2
0.638272163982407	2.778	215-5-Inactive-1416	Trial2
0.130768280269024	2.137	215-5-Inactive-1416	Trial2
0.645891560852599	2.781	215-5-Inactive-1416	Trial2
0.015022873584507	2.229	215-5-Inactive-1416	Trial2
0.339998279897117	2.294	215-5-Inactive-1416	Trial2
-0.250420002308894	2.957	215-5-Inactive-1416	Trial2
0.0999990348465305	2.337	215-5-Inactive-1416	Trial2
-1.0	2.602	215-5-Inactive-1416	Trial2
-0.119255889277937	2.604	215-5-Inactive-1416	Trial2
-0.0827853703164494	1.967	215-5-Inactive-1416	Trial2
0.699991797446187	2.396	215-5-Inactive-1416	Trial2
-0.164352855784437	2.793	215-5-Inactive-1416	Trial2
0.372634143407268	2.307	215-5-Inactive-1416	Trial2
0.698970004336019	2.589	215-5-Inactive-1416	Trial2
0.499996931948307	2.724	215-5-Inactive-1416	Trial2
-0.176091259055681	2.105	215-5-Inactive-1416	Trial2
0.739928612014925	1.986	215-5-Inactive-1416	Trial2
4.44089209850063E-16	2.567	215-5-Inactive-1416	Trial2
0.0809219076239267	2.59	215-5-Inactive-1416	Trial2
-0.0791812460476247	2.64	215-5-Inactive-1416	Trial2
-0.857332496431268	2.471	215-5-Inactive-1416	Trial2
0.486782399932061	2.538	215-5-Inactive-1416	Trial2
-0.199999125196797	2.608	215-5-Inactive-1416	Trial2
0.769551078621726	2.202	215-5-Inactive-1416	Trial2
0.455931955649725	2.683	215-5-Inactive-1416	Trial2
0.826813731587726	2.481	215-5-Inactive-1416	Trial2
-0.0707764628434342	2.65	215-5-Inactive-1416	Trial2
0.806875401645538	2.728	215-5-Inactive-1416	Trial2
0.599997654072044	2.593	215-5-Inactive-1416	Trial2
0.795880017344075	2.15	215-5-Inactive-1416	Trial2
0.39999691337226	2.712	215-5-Inactive-1416	Trial2
0.599997654072044	2.344	215-5-Inactive-1416	Trial2
-0.71758729685546	2.171	215-5-Inactive-1416	Trial2
0.754487332185851	2.514	215-5-Inactive-1416	Trial2
0.79048498545737	2.508	215-5-Inactive-1416	Trial2
-0.939519252618618	2.07	215-5-Inactive-1416	Trial2
-0.924279286061882	2.564	215-5-Inactive-1416	Trial2
0.886056647693164	2.692	215-5-Inactive-1416	Trial2
0.330683119433888	2.538	215-5-Inactive-1416	Trial2
0.408935392973501	2.219	215-5-Inactive-1416	Trial2
0.869988050328096	2.297	215-5-Inactive-1416	Trial2
-1.0	2.682	215-5-Inactive-1416	Trial2
0.939302159646389	2.163	215-5-Inactive-1416	Trial2
0.651695136951839	2.509	215-5-Inactive-1416	Trial2
-0.342422680822206	2.472	215-5-Inactive-1416	Trial2
-0.0203612826477073	2.301	215-5-Inactive-1416	Trial2
0.991399828238083	2.98	215-5-Inactive-1416	Trial2
-0.656481515790498	2.879	215-5-Inactive-1416	Trial2
0.299997602857746	2.319	215-5-Inactive-1416	Trial2
0.657577319177794	2.71	215-5-Inactive-1416	Trial2
0.199998172182032	2.798	215-5-Inactive-1416	Trial2
1.0	2.738	215-5-Inactive-1416	Trial2
0.92299567320665	2.9	215-5-Inactive-1416	Trial2
0.539102157243452	2.247	215-5-Inactive-1416	Trial2
0.799998134593399	2.475	215-5-Inactive-1416	Trial2
0.292429823902064	2.156	215-5-Inactive-1416	Trial2
0.416801226031378	3.071	215-5-Inactive-1416	Trial2
-0.869231719730976	2.28	215-5-Inactive-1416	Trial2
0.876148359032914	3.003	215-5-Inactive-1416	Trial2
0.684029654543083	3.13	215-5-Inactive-1416	Trial2
0.900008766455316	2.477	215-5-Inactive-1416	Trial2
1.0	2.025	215-5-Inactive-1416	Trial2
-0.230448921378274	2.42	215-5-Inactive-1416	Trial2
0.0560111249262283	2.458	215-5-Inactive-1416	Trial2
0.900008766455316	2.483	215-5-Inactive-1416	Trial2
0.829738284605043	2.744	215-5-Inactive-1416	Trial2
0.619788758288394	2.464	215-5-Inactive-1416	Trial2
-0.380211241711606	2.826	215-5-Inactive-1416	Trial2
-0.229999065949291	1.908	215-5-Inactive-1416	Trial2
0.105130343254748	2.628	215-5-Inactive-1416	Trial2
0.872895201635193	2.823	215-5-Inactive-1416	Trial2
0.181774106386045	2.574	215-5-Inactive-1416	Trial2
-0.755874855672491	2.426	215-5-Inactive-1416	Trial2
0.42712839779952	2.322	215-5-Inactive-1416	Trial2
0.769551078621726	2.558	215-5-Inactive-1416	Trial2
0.703334809738469	2.926	215-5-Inactive-1416	Trial2
-1.78532983501077	1.873	215-5-Inactive-1416	Trial2
-0.304059466217599	2.799	215-5-Inactive-1416	Trial2
0.0315170514460652	3.063	215-5-Inactive-1416	Trial2
-0.3799994715285	2.725	215-5-Inactive-1416	Trial2
0.602059991327963	2.24	215-5-Inactive-1416	Trial2
0.494850021680094	2.708	215-5-Inactive-1416	Trial2
0.499996931948307	2.868	215-5-Inactive-1416	Trial2
0.0900002757860179	2.64	215-5-Inactive-1416	Trial2
0.387216143280265	2.78	215-5-Inactive-1416	Trial2
0.900008766455316	2.406	215-5-Inactive-1416	Trial2
-0.431363764158987	2.441	215-5-Inactive-1416	Trial2
0.102372908709559	2.924	215-5-Inactive-1416	Trial2
1.0	2.264	215-5-Inactive-1416	Trial2
0.540004743952609	2.554	215-5-Inactive-1416	Trial2
-0.462397997898956	2.26	215-5-Inactive-1416	Trial2
-1.07918124604762	2.051	215-5-Inactive-1416	Trial2
0.244125144327509	2.367	215-5-Inactive-1416	Trial2
0.966576244513051	2.701	215-5-Inactive-1416	Trial2
0.675717544702307	2.944	215-5-Inactive-1416	Trial2
0.0315170514460652	2.581	215-5-Inactive-1416	Trial2
0.229147988357856	2.455	215-5-Inactive-1416	Trial2
0.39999691337226	2.709	215-5-Inactive-1416	Trial2
0.600326278518962	2.432	215-5-Inactive-1416	Trial2
0.299997602857746	2.709	215-5-Inactive-1416	Trial2
0.0999990348465305	2.57	215-5-Inactive-1416	Trial2
0.299997602857746	2.709	215-5-Inactive-1416	Trial2
-0.474216264076255	2.572	215-5-Inactive-1416	Trial2
1.0	2.823	215-5-Inactive-1416	Trial2
4.44089209850063E-16	2.23	215-5-Inactive-1416	Trial2
0.39999691337226	2.654	215-5-Inactive-1416	Trial2
0.903089986991944	2.368	215-5-Inactive-1416	Trial2
0.241088107602026	2.367	215-5-Inactive-1416	Trial2
-0.394451680826216	2.731	215-5-Inactive-1416	Trial2
0.488116639021126	2.076	215-5-Inactive-1416	Trial2
-0.184691430817598	2.583	215-5-Inactive-1416	Trial2
0.759450751717401	2.722	215-5-Inactive-1416	Trial2
0.906578314837765	2.877	215-5-Inactive-1416	Trial2
0.552841968657781	2.478	215-5-Inactive-1416	Trial2
0.161150909262745	2.117	215-5-Inactive-1416	Trial2
0.787812395596042	2.956	215-5-Inactive-1416	Trial2
-0.549999523574668	2.735	215-5-Inactive-1416	Trial2
0.599997654072044	2.56	215-5-Inactive-1416	Trial2
-0.466422722433792	1.944	215-5-Inactive-1416	Trial2
0.599997654072044	2.809	215-5-Inactive-1416	Trial2
0.728158393463501	2.181	215-5-Inactive-1416	Trial2
0.900008766455316	2.809	215-5-Inactive-1416	Trial2
0.900008766455316	2.809	215-5-Inactive-1416	Trial2
0.275724130399211	2.12	215-5-Inactive-1416	Trial2
0.599997654072044	2.921	215-5-Inactive-1416	Trial2
-0.60788374435699	2.543	215-5-Inactive-1416	Trial2
0.199998172182032	2.155	215-5-Inactive-1416	Trial2
0.620005959834259	2.331	215-5-Inactive-1416	Trial2
0.24345517163999	2.436	215-5-Inactive-1416	Trial2
-1.07188200730613	2.226	215-5-Inactive-1416	Trial2
0.72584215073632	1.888	215-5-Inactive-1416	Trial2
-0.157063700382623	2.47	215-5-Inactive-1416	Trial2
0.109998386815364	2.612	215-5-Inactive-1416	Trial2
1.0	1.944	215-5-Inactive-1416	Trial2
0.581698708680255	2.668	215-5-Inactive-1416	Trial2
0.699991797446187	2.528	215-5-Inactive-1416	Trial2
1.0	2.843	215-5-Inactive-1416	Trial2
0.847711655616944	2.186	215-5-Inactive-1416	Trial2
0.29073003902417	2.255	215-5-Inactive-1416	Trial2
-0.161368002234974	2.713	215-5-Inactive-1416	Trial2
0.599997654072044	2.437	215-5-Inactive-1416	Trial2
0.0481769646840884	2.389	215-5-Inactive-1416	Trial2
0.703334809738469	2.92	215-5-Inactive-1416	Trial2
-0.0572856444182146	2.235	215-5-Inactive-1416	Trial2
0.431798275933005	2.672	215-5-Inactive-1416	Trial2
0.640164517660112	2.218	215-5-Inactive-1416	Trial2
0.699991797446187	2.822	215-5-Inactive-1416	Trial2
0.698970004336019	2.441	215-5-Inactive-1416	Trial2
0.571865205971211	2.706	215-5-Inactive-1416	Trial2
-0.536179532137225	2.758	215-5-Inactive-1416	Trial2
0.0746879085003509	2.341	215-5-Inactive-1416	Trial2
0.106793246940152	2.341	215-5-Inactive-1416	Trial2
0.207608310501746	2.508	215-5-Inactive-1416	Trial2
0.677780705266081	2.288	215-5-Inactive-1416	Trial2
0.920818753952375	2.276	215-5-Inactive-1416	Trial2
-0.0413926851582245	2.456	215-5-Inactive-1416	Trial2
0.699991797446187	2.693	215-5-Inactive-1416	Trial2
0.818156412055228	2.216	215-5-Inactive-1416	Trial2
0.826813731587726	2.267	215-5-Inactive-1416	Trial2
0.292429823902064	2.12	215-5-Inactive-1416	Trial2
0.799149501908923	2.642	215-5-Inactive-1416	Trial2
1.0	2.408	215-5-Inactive-1416	Trial2
-0.0413926851582245	2.255	215-5-Inactive-1416	Trial2
0.809668301829709	2.426	215-5-Inactive-1416	Trial2
0.790002703917631	2.538	215-5-Inactive-1416	Trial2
0.841637507904751	2.294	215-5-Inactive-1416	Trial2
-0.392696953259665	2.589	215-5-Inactive-1416	Trial2
0.214670164989233	2.37	215-5-Inactive-1416	Trial2
0.913640169325252	2.57	215-5-Inactive-1416	Trial2
0.29073003902417	2.255	215-5-Inactive-1416	Trial2
0.939302159646389	2.267	215-5-Inactive-1416	Trial2
0.554395796726403	2.255	215-5-Inactive-1416	Trial2
0.299296282854981	2.255	215-5-Inactive-1416	Trial2
0.24033215531037	2.255	215-5-Inactive-1416	Trial2
-0.104145550554008	3.124	215-5-Inactive-1416	Trial2
0.450004148469349	2.31	215-5-Inactive-1416	Trial2
-0.801403710017355	2.208	215-5-Inactive-1416	Trial2
0.889410289700751	2.267	215-5-Inactive-1416	Trial2
4.44089209850063E-16	2.456	215-5-Inactive-1416	Trial2
0.244125144327509	2.265	215-5-Inactive-1416	Trial2
0.321481620959886	2.306	215-5-Inactive-1416	Trial2
-0.100001582801351	2.437	215-5-Inactive-1416	Trial2
0.900008766455316	2.227	215-5-Inactive-1416	Trial2
0.534617148551582	3.033	215-5-Inactive-1416	Trial2
0.799998134593399	2.648	215-5-Inactive-1416	Trial2
-0.0571524048154197	2.045	215-5-Inactive-1416	Trial2
0.699991797446187	2.396	215-5-Inactive-1416	Trial2
-0.186391215695493	2.534	215-5-Inactive-1416	Trial2
-1.11394335230684	2.401	215-5-Inactive-1416	Trial2
0.677780705266081	2.447	215-5-Inactive-1416	Trial2
0.0999990348465305	2.755	215-5-Inactive-1416	Trial2
0.599997654072044	2.277	215-5-Inactive-1416	Trial2
0.602059991327963	2.379	215-5-Inactive-1416	Trial2
0.537602002101044	2.208	215-5-Inactive-1416	Trial2
0.309998953116936	2.654	215-5-Inactive-1416	Trial2
-0.113943352306836	2.966	215-5-Inactive-1416	Trial2
0.699991797446187	2.401	215-5-Inactive-1416	Trial2
0.393618634889395	2.623	215-5-Inactive-1416	Trial2
0.795880017344075	2.333	215-5-Inactive-1416	Trial2
0.769551078621726	2.34	215-5-Inactive-1416	Trial2
0.299997602857746	2.602	215-5-Inactive-1416	Trial2
-1.32221929473392	2.528	215-5-Inactive-1416	Trial2
0.799998134593399	2.818	215-5-Inactive-1416	Trial2
0.0506099933550876	2.059	215-5-Inactive-1416	Trial2
0.612432220582812	2.4	215-5-Inactive-1416	Trial2
0.602059991327963	1.975	215-5-Inactive-1416	Trial2
-1.32221929473392	2.239	215-5-Inactive-1416	Trial2
-0.0791812460476247	2.474	215-5-Inactive-1416	Trial2
-0.132899769944482	2.265	215-5-Inactive-1416	Trial2
0.109020403010311	2.212	215-5-Inactive-1416	Trial2
0.799998134593399	2.525	215-5-Inactive-1416	Trial2
-0.342422680822206	1.975	215-5-Inactive-1416	Trial2
0.638272163982407	1.95	215-5-Inactive-1416	Trial2
0.443697499232713	2.743	215-5-Inactive-1416	Trial2
0.330683119433888	2.253	215-5-Inactive-1416	Trial2
0.0999990348465305	2.021	215-5-Inactive-1416	Trial2
0.818156412055228	3.214	215-5-Inactive-1416	Trial2
0.366531544420414	1.95	215-5-Inactive-1416	Trial2
-0.806858029518817	2.077	215-5-Inactive-1416	Trial2
-0.100001582801351	2.749	215-5-Inactive-1416	Trial2
4.44089209850063E-16	2.438	215-5-Inactive-1416	Trial2
0.508638306165727	2.259	215-5-Inactive-1416	Trial2
0.408935392973501	2.277	215-5-Inactive-1416	Trial2
0.270001452716577	2.091	215-5-Inactive-1416	Trial2
1.0	2.162	215-5-Inactive-1416	Trial2
0.568636235841013	2.279	215-5-Inactive-1416	Trial2
0.510041520575165	2.049	215-5-Inactive-1416	Trial2
-0.279999836361079	2.069	215-5-Inactive-1416	Trial2
4.44089209850063E-16	2.078	215-5-Inactive-1416	Trial2
0.647817481888638	2.835	215-5-Inactive-1416	Trial2
0.900008766455316	2.809	215-5-Inactive-1416	Trial2
0.900008766455316	2.798	215-5-Inactive-1416	Trial2
4.44089209850063E-16	2.581	215-5-Inactive-1416	Trial2
-0.40000061697638	2.391	215-5-Inactive-1416	Trial2
-1.11394335230684	2.4	215-5-Inactive-1416	Trial2
-1.0	2.191	215-5-Inactive-1416	Trial2
0.864485719001214	2.723	215-5-Inactive-1416	Trial2
0.0705810742857071	2.862	215-5-Inactive-1416	Trial2
0.882728704344236	2.384	215-5-Inactive-1416	Trial2
-0.770852011642144	2.377	215-5-Inactive-1416	Trial2
-1.04139268515822	2.117	215-5-Inactive-1416	Trial2
0.699991797446187	2.785	215-5-Inactive-1416	Trial2
-1.32221929473392	2.377	215-5-Inactive-1416	Trial2
0.0705810742857071	2.718	215-5-Inactive-1416	Trial2
-0.568201724066995	2.783	215-5-Inactive-1416	Trial2
-0.42845877351558	2.522	215-5-Inactive-1416	Trial2
-0.301029995663981	2.684	215-5-Inactive-1416	Trial2
-0.0937717814987296	2.248	215-5-Inactive-1416	Trial2
0.823908740944319	2.254	215-5-Inactive-1416	Trial2
0.853871964321762	2.24	215-5-Inactive-1416	Trial2
-0.544068044350275	2.037	215-5-Inactive-1416	Trial2
-1.07918124604762	2.281	215-5-Inactive-1416	Trial2
0.886056647693164	2.135	215-5-Inactive-1416	Trial2
0.769551078621726	3.097	215-5-Inactive-1416	Trial2
-0.204119982655925	2.348	215-5-Inactive-1416	Trial2
0.799998134593399	2.284	215-5-Inactive-1416	Trial2
-0.653212513775344	2.355	215-5-Inactive-1416	Trial2
0.677780705266081	2.64	215-5-Inactive-1416	Trial2
0.699991797446187	2.722	215-5-Inactive-1416	Trial2
4.44089209850063E-16	1.798	215-5-Inactive-1416	Trial2
0.0999990348465305	2.071	215-5-Inactive-1416	Trial2
-0.785329835010767	2.168	215-5-Inactive-1416	Trial2
0.274905478918531	2.47	215-5-Inactive-1416	Trial2
0.34008379993015	2.316	215-5-Inactive-1416	Trial2
-0.831869774280501	2.603	215-5-Inactive-1416	Trial2
0.0222763947111524	2.155	215-5-Inactive-1416	Trial2
0.913640169325252	2.451	215-5-Inactive-1416	Trial2
0.0602312245466505	2.364	215-5-Inactive-1416	Trial2
-0.0795430074029055	2.428	215-5-Inactive-1416	Trial2
-1.0	1.95	215-5-Inactive-1416	Trial2
-0.845098040014256	2.63	215-5-Inactive-1416	Trial2
1.00392634551472	2.814	215-5-Inactive-1416	Trial2
-0.204119982655925	2.312	215-5-Inactive-1416	Trial2
0.0457574905606752	2.279	215-5-Inactive-1416	Trial2
-1.41497334797082	2.388	215-5-Inactive-1416	Trial2
-0.57978359661681	2.285	215-5-Inactive-1416	Trial2
-0.939519252618618	2.334	215-5-Inactive-1416	Trial2
0.714442690992227	2.141	215-5-Inactive-1416	Trial2
0.721246399047171	2.018	215-5-Inactive-1416	Trial2
0.602059991327963	2.018	215-5-Inactive-1416	Trial2
-1.11394335230684	2.207	215-5-Inactive-1416	Trial2
-1.82607480270083	2.207	215-5-Inactive-1416	Trial2
0.744727494896694	2.466	215-5-Inactive-1416	Trial2
-0.173768823136649	2.556	215-5-Inactive-1416	Trial2
-0.491361693834272	2.285	215-5-Inactive-1416	Trial2
0.853871964321762	2.158	215-5-Inactive-1416	Trial2
-0.6232492903979	2.172	215-5-Inactive-1416	Trial2
-0.707570176097936	2.798	215-5-Inactive-1416	Trial2
0.199998172182032	2.288	215-5-Inactive-1416	Trial2
0.193820026016113	2.1	215-5-Inactive-1416	Trial2
-1.04139268515822	2.426	215-5-Inactive-1416	Trial2
1.0	2.025	215-5-Inactive-1416	Trial2
-0.462397997898956	2.275	215-5-Inactive-1416	Trial2
-0.643452676486187	2.309	215-5-Inactive-1416	Trial2
-0.491361693834272	2.172	215-5-Inactive-1416	Trial2
0.346787486224656	2.298	215-5-Inactive-1416	Trial2
-0.89231726072248	2.475	215-5-Inactive-1416	Trial2
0.299997602857746	2.573	215-5-Inactive-1416	Trial2
-1.34242268082221	2.1	215-5-Inactive-1416	Trial2
0.799998134593399	2.344	215-5-Inactive-1416	Trial2
-0.785329835010767	2.148	215-5-Inactive-1416	Trial2
0.0639892042847907	3.136	215-5-Inactive-1416	Trial2
0.366531544420414	2.336	215-5-Inactive-1416	Trial2
-0.113943352306836	2.122	215-5-Inactive-1416	Trial2
0.066006836168758	2.778	215-5-Inactive-1416	Trial2
0.886056647693164	2.613	215-5-Inactive-1416	Trial2
0.481486060122113	2.378	215-5-Inactive-1416	Trial2
-0.339999677628228	2.408	215-5-Inactive-1416	Trial2
-0.531478917042254	2.194	215-5-Inactive-1416	Trial2
0.508638306165727	2.378	215-5-Inactive-1416	Trial2
0.443697499232713	2.324	215-5-Inactive-1416	Trial2
-0.431363764158987	2.39	215-5-Inactive-1416	Trial2
-0.556302500767287	2.089	215-5-Inactive-1416	Trial2
0.634512015109101	2.702	215-5-Inactive-1416	Trial2
0.200659450546418	2.378	215-5-Inactive-1416	Trial2
-0.146128035678238	2.145	215-5-Inactive-1416	Trial2
-1.66940056951149	2.161	215-5-Inactive-1416	Trial2
-0.176091259055681	2.163	215-5-Inactive-1416	Trial2
0.368556230986828	2.722	215-5-Inactive-1416	Trial2
0.318758762624413	2.378	215-5-Inactive-1416	Trial2
1.0	2.628	215-5-Inactive-1416	Trial2
-0.510545010206612	2.131	215-5-Inactive-1416	Trial2
1.0	2.136	215-5-Inactive-1416	Trial2
-0.164947372621841	3.079	215-5-Inactive-1416	Trial2
-1.6232492903979	2.221	215-5-Inactive-1416	Trial2
0.876148359032914	2.333	215-5-Inactive-1416	Trial2
-0.199999125196797	2.35	215-5-Inactive-1416	Trial2
0.924453038607469	2.973	215-5-Inactive-1416	Trial2
-0.255272505103306	2.248	215-5-Inactive-1416	Trial2
0.959991363986459	2.831	215-5-Inactive-1416	Trial2
0.113509274827519	2.209	215-5-Inactive-1416	Trial2
-1.09691001300806	2.068	215-5-Inactive-1416	Trial2
-0.0791812460476247	2.347	215-5-Inactive-1416	Trial2
-0.880813592280791	2.456	215-5-Inactive-1416	Trial2
-0.0413926851582245	2.503	215-5-Inactive-1416	Trial2
-0.342422680822206	2.076	215-5-Inactive-1416	Trial2
-0.59659709562646	2.566	215-5-Inactive-1416	Trial2
0.113509274827519	2.315	215-5-Inactive-1416	Trial2
-0.322219294733919	2.855	215-5-Inactive-1416	Trial2
0.017728766960432	1.951	215-5-Inactive-1416	Trial2
0.346787486224656	2.365	215-5-Inactive-1416	Trial2
0.844663962534939	2.398	215-5-Inactive-1416	Trial2
0.638272163982407	2.57	215-5-Inactive-1416	Trial2
-0.477121254719662	2.366	215-5-Inactive-1416	Trial2
0.318758762624413	2.34	215-5-Inactive-1416	Trial2
-0.342422680822206	2.317	215-5-Inactive-1416	Trial2
-0.397940008672037	2.521	215-5-Inactive-1416	Trial2
-0.401400540781544	2.25	215-5-Inactive-1416	Trial2
0.2611401979278	2.576	215-5-Inactive-1416	Trial2
0.0861861476162837	2.289	215-5-Inactive-1416	Trial2
0.958607314841775	2.909	215-5-Inactive-1416	Trial2
0.522878745280338	2.132	215-5-Inactive-1416	Trial2
-1.5910646070265	2.16	215-5-Inactive-1416	Trial2
1.0	2.496	215-5-Inactive-1416	Trial2
0.920818753952375	2.319	215-5-Inactive-1416	Trial2
-0.176091259055681	2.573	215-5-Inactive-1416	Trial2
-0.643452676486187	2.141	215-5-Inactive-1416	Trial2
0.0757207139381184	2.763	215-5-Inactive-1416	Trial2
0.0462403082667717	2.258	215-5-Inactive-1416	Trial2
0.790002703917631	2.859	215-5-Inactive-1416	Trial2
0.356547323513813	2.167	215-5-Inactive-1416	Trial2
0.585026652029182	2.186	215-5-Inactive-1416	Trial2
-0.0791812460476247	2.496	215-5-Inactive-1416	Trial2
-0.785329835010767	2.611	215-5-Inactive-1416	Trial2
0.806875401645538	2.174	215-5-Inactive-1416	Trial2
0.823908740944319	2.092	215-5-Inactive-1416	Trial2
0.0710923097560476	2.089	215-5-Inactive-1416	Trial2
-0.278753600952829	2.987	215-5-Inactive-1416	Trial2
0.236572006437063	2.482	215-5-Inactive-1416	Trial2
0.823908740944319	3.033	215-5-Inactive-1416	Trial2
-1.03342375548695	2.312	215-5-Inactive-1416	Trial2
0.173925197299174	2.466	215-5-Inactive-1416	Trial2
0.102372908709559	2.085	215-5-Inactive-1416	Trial2
0.327902142064283	2.45	215-5-Inactive-1416	Trial2
-0.0413926851582245	2.254	215-5-Inactive-1416	Trial2
0.614393726401688	2.704	215-5-Inactive-1416	Trial2
0.1890957193313	2.47	215-5-Inactive-1416	Trial2
0.920818753952375	2.315	215-5-Inactive-1416	Trial2
0.0604807473813818	2.711	215-5-Inactive-1416	Trial2
0.581698708680255	2.333	215-5-Inactive-1416	Trial2
0.199998172182032	2.143	215-5-Inactive-1416	Trial2
0.0915149811213505	2.299	215-5-Inactive-1416	Trial2
-0.322219294733919	2.386	215-5-Inactive-1416	Trial2
-0.140193678578631	2.474	215-5-Inactive-1416	Trial2
0.714442690992227	2.408	215-5-Inactive-1416	Trial2
0.387216143280265	2.71	215-5-Inactive-1416	Trial2
-0.199999125196797	2.467	215-5-Inactive-1416	Trial2
0.0555173278498318	2.677	215-5-Inactive-1416	Trial2
0.580044251510242	2.174	215-5-Inactive-1416	Trial2
-0.42845877351558	2.247	215-5-Inactive-1416	Trial2
0.913640169325252	2.06	215-5-Inactive-1416	Trial2
-1.41329976408125	2.295	215-5-Inactive-1416	Trial2
-0.886490725172482	2.389	215-5-Inactive-1416	Trial2
4.44089209850063E-16	2.414	215-5-Inactive-1416	Trial2
0.439997673226633	2.562	215-5-Inactive-1416	Trial2
0.900008766455316	2.465	215-5-Inactive-1416	Trial2
0.850011543508524	2.612	215-5-Inactive-1416	Trial2
0.0705810742857071	2.489	215-5-Inactive-1416	Trial2
-0.199999125196797	2.437	215-5-Inactive-1416	Trial2
-0.7481880270062	2.358	215-5-Inactive-1416	Trial2
-0.40000061697638	2.464	215-5-Inactive-1416	Trial2
0.549997369826814	2.655	215-5-Inactive-1416	Trial2
0.499996931948307	2.478	215-5-Inactive-1416	Trial2
0.264401100301821	1.963	215-5-Inactive-1416	Trial2
0.140261433802853	2.016	215-5-Inactive-1416	Trial2
0.900008766455316	2.828	215-5-Inactive-1416	Trial2
0.18575240426808	2.401	215-5-Inactive-1416	Trial2
-0.230448921378274	2.36	215-5-Inactive-1416	Trial2
0.657577319177794	2.57	215-5-Inactive-1416	Trial2
-0.699999797554582	2.545	215-5-Inactive-1416	Trial2
0.699991797446187	2.623	215-5-Inactive-1416	Trial2
-0.146128035678238	2.238	215-5-Inactive-1416	Trial2
0.841637507904751	2.251	215-5-Inactive-1416	Trial2
0.0915149811213505	3.054	215-5-Inactive-1416	Trial2
0.744727494896694	3.0	215-5-Inactive-1416	Trial2
0.539102157243452	2.308	215-5-Inactive-1416	Trial2
-1.17609125905568	2.487	215-5-Inactive-1416	Trial2
0.853871964321762	2.619	215-5-Inactive-1416	Trial2
0.669586226650809	2.977	215-5-Inactive-1416	Trial2
-0.146128035678238	2.217	215-5-Inactive-1416	Trial2
0.1438755557577	2.236	215-5-Inactive-1416	Trial2
-0.755874855672491	2.241	215-5-Inactive-1416	Trial2
0.200659450546418	2.111	215-5-Inactive-1416	Trial2
0.299997602857746	2.624	215-5-Inactive-1416	Trial2
1.0	2.57	215-5-Inactive-1416	Trial2
0.279014255846261	2.8	215-5-Inactive-1416	Trial2
0.958607314841775	2.156	215-5-Inactive-1416	Trial2
-0.359835482339887	2.958	215-5-Inactive-1416	Trial2
0.490004907986601	2.542	215-5-Inactive-1416	Trial2
-0.944482672150169	2.354	215-5-Inactive-1416	Trial2
-0.381656482585786	2.181	215-5-Inactive-1416	Trial2
0.688246138944246	2.673	215-5-Inactive-1416	Trial2
-0.491361693834272	2.353	215-5-Inactive-1416	Trial2
0.0969100130080567	2.271	215-5-Inactive-1416	Trial2
0.366531544420414	2.585	215-5-Inactive-1416	Trial2
0.221848749616357	2.3	215-5-Inactive-1416	Trial2
-0.531478917042254	2.424	215-5-Inactive-1416	Trial2
0.2518119729938	2.177	215-5-Inactive-1416	Trial2
0.0315170514460652	2.381	215-5-Inactive-1416	Trial2
0.423658649794207	2.582	215-5-Inactive-1416	Trial2
0.180456064458132	2.101	215-5-Inactive-1416	Trial2
-1.19589965240923	2.222	215-5-Inactive-1416	Trial2
-0.591064607026499	2.217	215-5-Inactive-1416	Trial2
-0.255272505103306	2.121	215-5-Inactive-1416	Trial2
0.699991797446187	2.167	215-5-Inactive-1416	Trial2
-0.693551085595913	2.581	215-5-Inactive-1416	Trial2
0.0268721464003017	2.513	215-5-Inactive-1416	Trial2
-0.361727836017593	2.447	215-5-Inactive-1416	Trial2
0.173471693659349	2.774	215-5-Inactive-1416	Trial2
-0.322219294733919	2.455	215-5-Inactive-1416	Trial2
-1.07918124604762	2.452	215-5-Inactive-1416	Trial2
0.229147988357856	2.151	215-5-Inactive-1416	Trial2
-0.146128035678238	2.269	215-5-Inactive-1416	Trial2
0.229147988357856	2.582	215-5-Inactive-1416	Trial2
0.581698708680255	2.653	215-5-Inactive-1416	Trial2
-1.77815125038364	2.374	215-5-Inactive-1416	Trial2
0.510041520575165	2.795	215-5-Inactive-1416	Trial2
0.221848749616357	2.566	215-5-Inactive-1416	Trial2
-0.342422680822206	2.67	215-5-Inactive-1416	Trial2
0.0861861476162837	2.294	215-5-Inactive-1416	Trial2
0.958607314841775	2.434	215-5-Inactive-1416	Trial2
0.799998134593399	2.854	215-5-Inactive-1416	Trial2
-0.448706319905079	2.377	215-5-Inactive-1416	Trial2
0.714442690992227	2.02	215-5-Inactive-1416	Trial2
-0.071882007306125	2.154	215-5-Inactive-1416	Trial2
-0.361727836017593	2.258	215-5-Inactive-1416	Trial2
0.799998134593399	2.732	215-5-Inactive-1416	Trial2
0.87942606879415	2.593	215-5-Inactive-1416	Trial2
-0.556302500767287	2.251	215-5-Inactive-1416	Trial2
0.602059991327963	2.529	215-5-Inactive-1416	Trial2
0.712198270069774	2.912	215-5-Inactive-1416	Trial2
-0.0791812460476247	2.577	215-5-Inactive-1416	Trial2
-0.365862215402554	2.814	215-5-Inactive-1416	Trial2
-0.146128035678238	2.282	215-5-Inactive-1416	Trial2
0.680269505669775	2.507	215-5-Inactive-1416	Trial2
-0.0413926851582245	2.345	215-5-Inactive-1416	Trial2
1.0	2.722	215-5-Inactive-1416	Trial2
-0.356025857193122	2.405	215-5-Inactive-1416	Trial2
-0.285332227643884	2.235	215-5-Inactive-1416	Trial2
-0.832508912706236	2.732	215-5-Inactive-1416	Trial2
-0.278753600952829	2.348	215-5-Inactive-1416	Trial2
0.366531544420414	2.332	215-5-Inactive-1416	Trial2
0.900008766455316	2.733	215-5-Inactive-1416	Trial2
0.387216143280265	2.235	215-5-Inactive-1416	Trial2
-0.493179120682515	2.417	215-5-Inactive-1416	Trial2
-0.113943352306836	2.286	215-5-Inactive-1416	Trial2
0.342944147142896	1.903	215-5-Inactive-1416	Trial2
-0.552668216112193	2.1	215-5-Inactive-1416	Trial2
0.585026652029182	2.126	215-5-Inactive-1416	Trial2
1.0	2.238	215-5-Inactive-1416	Trial2
-0.390758528738717	2.169	215-5-Inactive-1416	Trial2
0.677780705266081	2.34	215-5-Inactive-1416	Trial2
0.468521082957745	2.046	215-5-Inactive-1416	Trial2
-0.40000061697638	2.938	215-5-Inactive-1416	Trial2
0.431798275933005	2.06	215-5-Inactive-1416	Trial2
-0.469527479187013	2.169	215-5-Inactive-1416	Trial2
0.795880017344075	2.34	215-5-Inactive-1416	Trial2
0.853871964321762	2.181	215-5-Inactive-1416	Trial2
4.44089209850063E-16	2.1	215-5-Inactive-1416	Trial2
-0.0346284566253199	2.699	215-5-Inactive-1416	Trial2
0.657577319177794	2.34	215-5-Inactive-1416	Trial2
0.735182176990464	2.792	215-5-Inactive-1416	Trial2
0.900008766455316	2.136	215-5-Inactive-1416	Trial2
0.42021640338319	2.34	215-5-Inactive-1416	Trial2
0.0362121726544449	2.484	215-5-Inactive-1416	Trial2
0.438898616350945	1.825	215-5-Inactive-1416	Trial2
-0.246744709723841	2.217	215-5-Inactive-1416	Trial2
0.408935392973501	2.041	215-5-Inactive-1416	Trial2
0.0999990348465305	2.051	215-5-Inactive-1416	Trial2
0.729996999894941	2.49	215-5-Inactive-1416	Trial2
0.900008766455316	2.199	215-5-Inactive-1416	Trial2
0.991399828238083	2.65	215-5-Inactive-1416	Trial2
0.301029995663982	2.34	215-5-Inactive-1416	Trial2
0.164943898279884	2.534	215-5-Inactive-1416	Trial2
0.349692476868064	2.585	215-5-Inactive-1416	Trial2
0.348721986001856	1.919	215-5-Inactive-1416	Trial2
4.44089209850063E-16	2.431	215-5-Inactive-1416	Trial2
-0.0400007144733192	2.666	215-5-Inactive-1416	Trial2
-0.0640834359635956	2.38	215-5-Inactive-1416	Trial2
-0.0791812460476247	2.519	215-5-Inactive-1416	Trial2
0.900008766455316	2.109	215-5-Inactive-1416	Trial2
-0.0413926851582245	2.328	215-5-Inactive-1416	Trial2
4.44089209850063E-16	2.242	215-5-Inactive-1416	Trial2
0.699991797446187	2.104	215-5-Inactive-1416	Trial2
0.657577319177794	2.27	215-5-Inactive-1416	Trial2
0.0315170514460652	2.362	215-5-Inactive-1416	Trial2
0.838003474577554	2.946	215-5-Inactive-1416	Trial2
0.619788758288394	2.358	215-5-Inactive-1416	Trial2
0.494850021680094	2.419	215-5-Inactive-1416	Trial2
0.42021640338319	2.365	215-5-Inactive-1416	Trial2
0.602059991327963	2.351	215-5-Inactive-1416	Trial2
0.490797477668897	2.196	215-5-Inactive-1416	Trial2
4.44089209850063E-16	2.029	215-5-Inactive-1416	Trial2
0.657577319177794	2.416	215-5-Inactive-1416	Trial2
0.443697499232713	2.437	215-5-Inactive-1416	Trial2
0.744727494896694	2.33	215-5-Inactive-1416	Trial2
0.0602312245466505	2.203	215-5-Inactive-1416	Trial2
0.886056647693164	2.363	215-5-Inactive-1416	Trial2
0.494850021680094	1.988	215-5-Inactive-1416	Trial2
-0.311753861055754	2.03	215-5-Inactive-1416	Trial2
-0.720159303405956	2.263	215-5-Inactive-1416	Trial2
0.471083299722345	2.308	215-5-Inactive-1416	Trial2
-1.53147891704226	2.312	215-5-Inactive-1416	Trial2
0.175874166083451	2.244	215-5-Inactive-1416	Trial2
0.154901959985744	2.31	215-5-Inactive-1416	Trial2
0.025949097207123	2.375	215-5-Inactive-1416	Trial2
-0.397940008672037	2.452	215-5-Inactive-1416	Trial2
-0.380211241711606	2.192	215-5-Inactive-1416	Trial2
-0.474653253362062	2.36	215-5-Inactive-1416	Trial2
-0.20002926655377	2.36	215-5-Inactive-1416	Trial2
0.268411234813261	2.281	215-5-Inactive-1416	Trial2
0.718966632752273	2.362	215-5-Inactive-1416	Trial2
0.275724130399211	2.537	215-5-Inactive-1416	Trial2
-1.23044892137827	2.39	215-5-Inactive-1416	Trial2
0.236572006437063	1.979	215-5-Inactive-1416	Trial2
0.431798275933005	1.979	215-5-Inactive-1416	Trial2
0.537602002101044	2.612	215-5-Inactive-1416	Trial2
-0.129999071957425	2.695	215-5-Inactive-1416	Trial2
0.551293680094921	2.309	215-5-Inactive-1416	Trial2
-1.07918124604762	2.353	215-5-Inactive-1416	Trial2
-0.417471693203292	2.16	215-5-Inactive-1416	Trial2
-1.36172783601759	2.285	215-5-Inactive-1416	Trial2
-0.740362689494243	2.419	215-5-Inactive-1416	Trial2
-0.204119982655925	2.467	215-5-Inactive-1416	Trial2
0.856985199745905	2.505	215-5-Inactive-1416	Trial2
-0.724275869600788	2.226	215-5-Inactive-1416	Trial2
-0.973127853599698	2.328	215-5-Inactive-1416	Trial2
-0.690196080028514	2.268	215-5-Inactive-1416	Trial2
-0.0791812460476247	2.344	215-5-Inactive-1416	Trial2
-0.826074802700826	2.318	215-5-Inactive-1416	Trial2
-0.414973347970818	2.366	215-5-Inactive-1416	Trial2
-0.654561554741743	2.181	215-5-Inactive-1416	Trial2
0.2518119729938	2.341	215-5-Inactive-1416	Trial2
-0.698970004336019	2.315	215-5-Inactive-1416	Trial2
0.638272163982407	2.313	215-5-Inactive-1416	Trial2
-0.385784958843336	2.85	215-5-Inactive-1416	Trial2
0.387216143280265	2.313	215-5-Inactive-1416	Trial2
-0.429999224858319	2.274	215-5-Inactive-1416	Trial2
1.0	2.09	215-5-Inactive-1416	Trial2
-0.531478917042254	2.312	215-5-Inactive-1416	Trial2
-0.342422680822206	2.318	215-5-Inactive-1416	Trial2
0.229147988357856	2.318	215-5-Inactive-1416	Trial2
-0.57978359661681	2.328	215-5-Inactive-1416	Trial2
-1.0	2.345	215-5-Inactive-1416	Trial2
0.0530567293021749	2.506	215-5-Inactive-1416	Trial2
-0.757623745908389	2.233	215-5-Inactive-1416	Trial2
-0.662757831681574	2.271	215-5-Inactive-1416	Trial2
-0.819543935541868	2.248	215-5-Inactive-1416	Trial2
-0.939519252618618	2.26	215-5-Inactive-1416	Trial2
-0.301029995663981	2.363	215-5-Inactive-1416	Trial2
0.536107011014093	2.431	215-5-Inactive-1416	Trial2
-0.0228406108765276	2.231	215-5-Inactive-1416	Trial2
0.568636235841013	2.32	215-5-Inactive-1416	Trial2
0.795880017344075	3.003	215-5-Inactive-1416	Trial2
0.684029654543083	2.408	215-5-Inactive-1416	Trial2
-0.113943352306836	2.401	215-5-Inactive-1416	Trial2
0.369572124974976	2.323	215-5-Inactive-1416	Trial2
0.987162775294828	2.066	215-5-Inactive-1416	Trial2
-0.211120541258049	2.129	215-5-Inactive-1416	Trial2
0.387216143280265	2.191	215-5-Inactive-1416	Trial2
0.455931955649725	2.078	215-5-Inactive-1416	Trial2
0.723538195826756	2.294	215-5-Inactive-1416	Trial2
0.142667503568732	2.399	215-5-Inactive-1416	Trial2
0.795880017344075	2.404	215-5-Inactive-1416	Trial2
0.769551078621726	2.431	215-5-Inactive-1416	Trial2
0.00966114521239847	2.121	215-5-Inactive-1416	Trial2
-0.633468455579586	2.388	215-5-Inactive-1416	Trial2
-1.07918124604762	2.454	215-5-Inactive-1416	Trial2
-0.176091259055681	2.431	215-5-Inactive-1416	Trial2
-0.301029995663981	2.64	215-5-Inactive-1416	Trial2
-0.15044940946088	2.171	215-5-Inactive-1416	Trial2
0.200659450546418	2.355	215-5-Inactive-1416	Trial2
-1.48999993921672	2.387	215-5-Inactive-1416	Trial2
0.431798275933005	2.39	215-5-Inactive-1416	Trial2
0.372634143407268	2.115	215-5-Inactive-1416	Trial2
-0.591064607026499	2.387	215-5-Inactive-1416	Trial2
0.130768280269024	2.365	215-5-Inactive-1416	Trial2
0.474307475494989	2.405	215-5-Inactive-1416	Trial2
-0.113943352306836	2.321	215-5-Inactive-1416	Trial2
0.455931955649725	2.096	215-5-Inactive-1416	Trial2
0.795880017344075	2.096	215-5-Inactive-1416	Trial2
0.638272163982407	2.371	215-5-Inactive-1416	Trial2
0.214670164989233	2.031	215-5-Inactive-1416	Trial2
0.638272163982407	2.785	215-5-Inactive-1416	Trial2
-0.401400540781544	2.048	215-5-Inactive-1416	Trial2
-0.190000948069662	2.443	215-5-Inactive-1416	Trial2
-0.279999836361079	2.424	215-5-Inactive-1416	Trial2
-1.49136169383427	2.642	215-5-Inactive-1416	Trial2
0.829738284605043	2.552	215-5-Inactive-1416	Trial2
0.157390760389438	2.608	215-5-Inactive-1416	Trial2
0.3767507096021	2.787	215-5-Inactive-1416	Trial2
0.264401100301821	2.28	215-5-Inactive-1416	Trial2
0.366531544420414	2.631	215-5-Inactive-1416	Trial2
-0.599999813943419	2.29	215-5-Inactive-1416	Trial2
-0.420120848085703	2.658	215-5-Inactive-1416	Trial2
-0.1156105116743	2.216	215-5-Inactive-1416	Trial2
0.568636235841013	2.756	215-5-Inactive-1416	Trial2
0.537602002101044	2.777	215-5-Inactive-1416	Trial2
-0.531478917042254	2.377	215-5-Inactive-1416	Trial2
0.600326278518962	2.028	215-5-Inactive-1416	Trial2
0.769551078621726	2.228	215-5-Inactive-1416	Trial2
-0.361727836017593	2.461	215-5-Inactive-1416	Trial2
0.799998134593399	2.215	215-5-Inactive-1416	Trial2
0.53313237964589	2.001	215-5-Inactive-1416	Trial2
-0.332438459915605	2.092	215-5-Inactive-1416	Trial2
0.939302159646389	2.4	215-5-Inactive-1416	Trial2
4.44089209850063E-16	2.126	215-5-Inactive-1416	Trial2
4.44089209850063E-16	2.126	215-5-Inactive-1416	Trial2
0.735182176990464	2.428	215-5-Inactive-1416	Trial2
0.169347186202576	2.098	215-5-Inactive-1416	Trial2
-0.113943352306836	2.697	215-5-Inactive-1416	Trial2
1.0	2.049	215-5-Inactive-1416	Trial2
-1.0	2.03	215-5-Inactive-1416	Trial2
4.44089209850063E-16	2.283	215-5-Inactive-1416	Trial2
-0.100001582801351	2.313	215-5-Inactive-1416	Trial2
0.0999990348465305	2.28	215-5-Inactive-1416	Trial2
-0.949390006644912	2.054	215-5-Inactive-1416	Trial2
0.0555173278498318	2.535	215-5-Inactive-1416	Trial2
0.199998172182032	2.339	215-5-Inactive-1416	Trial2
-0.599999813943419	2.314	215-5-Inactive-1416	Trial2
0.0222763947111524	2.444	215-5-Inactive-1416	Trial2
-0.299999496116983	2.323	215-5-Inactive-1416	Trial2
0.325138859262189	2.206	215-5-Inactive-1416	Trial2
0.299997602857746	2.331	215-5-Inactive-1416	Trial2
-1.30102999566398	1.929	215-5-Inactive-1416	Trial2
0.657577319177794	1.996	215-5-Inactive-1416	Trial2
-0.208172526667121	1.926	215-5-Inactive-1416	Trial2
-0.035829825252828	1.914	215-5-Inactive-1416	Trial2
4.44089209850063E-16	2.082	215-5-Inactive-1416	Trial2
0.337242168318426	2.022	215-5-Inactive-1416	Trial2
0.301029995663982	2.488	215-5-Inactive-1416	Trial2
0.571865205971211	2.168	215-5-Inactive-1416	Trial2
0.978810700930062	2.15	215-5-Inactive-1416	Trial2
0.181774106386045	2.207	215-5-Inactive-1416	Trial2
0.289036881004725	2.228	215-5-Inactive-1416	Trial2
-0.245265839457461	2.289	215-5-Inactive-1416	Trial2
0.603800652904264	2.226	215-5-Inactive-1416	Trial2
0.282329496997738	2.187	215-5-Inactive-1416	Trial2
-0.290034611362518	2.171	215-5-Inactive-1416	Trial2
-0.328379603438737	2.172	215-5-Inactive-1416	Trial2
0.603800652904264	2.191	215-5-Inactive-1416	Trial2
0.199970640755866	2.358	215-5-Inactive-1416	Trial2
0.105130343254748	2.181	215-5-Inactive-1416	Trial2
0.560667306169738	2.381	215-5-Inactive-1416	Trial2
-0.055378331375	2.4	215-5-Inactive-1416	Trial2
0.299997602857746	2.373	215-5-Inactive-1416	Trial2
-0.730782275666389	2.108	215-5-Inactive-1416	Trial2
0.838631997765026	2.158	215-5-Inactive-1416	Trial2
0.557520230935552	2.083	215-5-Inactive-1416	Trial2
0.886056647693164	2.194	215-5-Inactive-1416	Trial2
0.950781977329819	1.901	215-5-Inactive-1416	Trial2
0.653647025549362	2.179	215-5-Inactive-1416	Trial2
0.657577319177794	2.14	215-5-Inactive-1416	Trial2
0.167491087293764	2.125	215-5-Inactive-1416	Trial2
-0.447158031342219	2.085	215-5-Inactive-1416	Trial2
0.669586226650809	2.341	215-5-Inactive-1416	Trial2
0.293282217663242	2.114	215-5-Inactive-1416	Trial2
0.199998172182032	2.113	215-5-Inactive-1416	Trial2
-0.141136090120739	2.142	215-5-Inactive-1416	Trial2
0.699991797446187	2.133	215-5-Inactive-1416	Trial2
0.2518119729938	2.136	215-5-Inactive-1416	Trial2
-0.640000166906102	2.299	215-5-Inactive-1416	Trial2
0.490004907986601	2.199	215-5-Inactive-1416	Trial2
-0.0549958615291413	2.587	215-5-Inactive-1416	Trial2
0.0250280057019316	2.579	215-5-Inactive-1416	Trial2
0.556737012541305	2.479	215-5-Inactive-1416	Trial2
0.31158017799729	2.304	215-5-Inactive-1416	Trial2
0.836838625022982	1.992	215-5-Inactive-1416	Trial2
-0.707570176097936	2.243	215-5-Inactive-1416	Trial2
-0.880813592280791	2.072	215-5-Inactive-1416	Trial2
-0.230448921378274	2.276	215-5-Inactive-1416	Trial2
-0.315970345456917	2.463	215-5-Inactive-1416	Trial2
0.283162276700476	2.529	215-5-Inactive-1416	Trial2
-0.199999125196797	2.339	215-5-Inactive-1416	Trial2
0.166852888087215	2.158	215-5-Inactive-1416	Trial2
0.299997602857746	1.947	215-5-Inactive-1416	Trial2
-0.383815365980431	2.186	215-5-Inactive-1416	Trial2
-1.0	2.366	215-5-Inactive-1416	Trial2
0.517126416391247	2.345	215-5-Inactive-1416	Trial2
0.714442690992227	2.485	215-5-Inactive-1416	Trial2
-0.669874502489802	2.216	215-5-Inactive-1416	Trial2
0.823908740944319	2.239	215-5-Inactive-1416	Trial2
0.289882634888184	2.322	215-5-Inactive-1416	Trial2
0.649751981665838	2.742	215-5-Inactive-1416	Trial2
-0.603144372620182	2.045	215-5-Inactive-1416	Trial2
0.850011543508524	1.964	215-5-Inactive-1416	Trial2
0.620005959834259	1.966	215-5-Inactive-1416	Trial2
-1.0	2.326	215-5-Inactive-1416	Trial2
-0.382377303468113	2.144	215-5-Inactive-1416	Trial2
0.919987152892072	2.035	215-5-Inactive-1416	Trial2
0.160000609491408	2.06	215-5-Inactive-1416	Trial2
0.299997602857746	2.68	215-5-Inactive-1416	Trial2
0.958607314841775	2.445	215-5-Inactive-1416	Trial2
0.910094888560602	2.24	215-5-Inactive-1416	Trial2
-0.738780558484369	2.277	215-5-Inactive-1416	Trial2
-0.630427875025024	2.276	215-5-Inactive-1416	Trial2
-0.322219294733919	2.166	215-5-Inactive-1416	Trial2
0.97469413473523	2.427	215-5-Inactive-1416	Trial2
0.954677021213343	2.107	215-5-Inactive-1416	Trial2
0.244125144327509	2.196	215-5-Inactive-1416	Trial2
0.309803919971487	2.307	215-5-Inactive-1416	Trial2
0.366531544420414	2.42	215-5-Inactive-1416	Trial2
0.318758762624413	2.058	215-5-Inactive-1416	Trial2
0.266802734893431	2.041	215-5-Inactive-1416	Trial2
0.170001911302621	2.393	215-5-Inactive-1416	Trial2
0.329995488683631	2.465	215-5-Inactive-1416	Trial2
-0.269512944217916	2.339	215-5-Inactive-1416	Trial2
-1.22530928172586	2.279	215-5-Inactive-1416	Trial2
-0.322219294733919	2.279	215-5-Inactive-1416	Trial2
0.675717544702307	2.198	215-5-Inactive-1416	Trial2
0.346787486224656	2.458	215-5-Inactive-1416	Trial2
0.563837352959244	2.261	215-5-Inactive-1416	Trial2
0.195179321278838	2.306	215-5-Inactive-1416	Trial2
0.417936637088292	2.321	215-5-Inactive-1416	Trial2
0.787812395596042	1.941	215-5-Inactive-1416	Trial2
-0.458486763798207	2.274	215-5-Inactive-1416	Trial2
-0.487703863163726	2.08	215-5-Inactive-1416	Trial2
-0.826074802700826	2.347	215-5-Inactive-1416	Trial2
0.552841968657781	2.081	215-5-Inactive-1416	Trial2
0.812479279163537	2.306	215-5-Inactive-1416	Trial2
-0.204391331919299	2.181	215-5-Inactive-1416	Trial2
0.623423042943488	2.356	215-5-Inactive-1416	Trial2
0.94692155651658	2.63	215-5-Inactive-1416	Trial2
0.228192121000895	2.308	215-5-Inactive-1416	Trial2
0.302770657240283	2.517	215-5-Inactive-1416	Trial2
0.677780705266081	2.913	215-5-Inactive-1416	Trial2
0.199998172182032	2.343	215-5-Inactive-1416	Trial2
0.900008766455316	2.203	215-5-Inactive-1416	Trial2
0.799998134593399	2.218	215-5-Inactive-1416	Trial2
0.299997602857746	2.317	215-5-Inactive-1416	Trial2
0.799998134593399	2.175	215-5-Inactive-1416	Trial2
-0.321391278311689	2.13	215-5-Inactive-1416	Trial2
-0.957559401897479	2.308	215-5-Inactive-1416	Trial2
-1.23044892137827	1.971	215-5-Inactive-1416	Trial2
-1.39794000867204	2.222	215-5-Inactive-1416	Trial2
-0.449999548310974	2.408	215-5-Inactive-1416	Trial2
-0.720159303405956	2.189	215-5-Inactive-1416	Trial2
0.920818753952375	2.521	215-5-Inactive-1416	Trial2
0.710857164067667	2.475	215-5-Inactive-1416	Trial2
0.59773861754532	2.438	215-5-Inactive-1416	Trial2
0.961379838050297	2.515	215-5-Inactive-1416	Trial2
-1.0	2.404	215-5-Inactive-1416	Trial2
-1.23044892137827	2.131	215-5-Inactive-1416	Trial2
-1.07918124604762	2.131	215-5-Inactive-1416	Trial2
0.180456064458132	2.64	215-5-Inactive-1416	Trial2
-0.371067862271736	2.324	215-5-Inactive-1416	Trial2
0.365522729839269	2.01	215-5-Inactive-1416	Trial2
0.882066164960359	2.21	215-5-Inactive-1416	Trial2
-0.785329835010767	2.286	215-5-Inactive-1416	Trial2
-0.40000061697638	2.178	215-5-Inactive-1416	Trial2
0.579994715040949	2.384	215-5-Inactive-1416	Trial2
0.910094888560602	2.467	215-5-Inactive-1416	Trial2
0.0762380391713	2.621	215-5-Inactive-1416	Trial2
-0.575187844927661	2.662	215-5-Inactive-1416	Trial2
0.847711655616944	2.284	215-5-Inactive-1416	Trial2
-0.841984804590114	2.807	215-5-Inactive-1416	Trial2
0.231361898752386	2.486	215-5-Inactive-1416	Trial2
-0.477121254719662	2.201	215-5-Inactive-1416	Trial2
0.619788758288394	2.084	215-5-Inactive-1416	Trial2
-0.342422680822206	2.246	215-5-Inactive-1416	Trial2
-0.204119982655925	1.908	215-5-Inactive-1416	Trial2
-0.442479769064448	2.407	215-5-Inactive-1416	Trial2
-1.49136169383427	2.477	215-5-Inactive-1416	Trial2
0.214670164989233	1.963	215-5-Inactive-1416	Trial2
-0.841984804590114	2.855	215-5-Inactive-1416	Trial2
0.0634862575211073	2.64	215-5-Inactive-1416	Trial2
-0.420000331566374	1.974	215-5-Inactive-1416	Trial2
0.549750891680639	2.151	215-5-Inactive-1416	Trial2
0.199998172182032	2.17	215-5-Inactive-1416	Trial2
-0.396199347095736	2.661	215-5-Inactive-1416	Trial2
0.657577319177794	2.096	215-5-Inactive-1416	Trial2
0.455931955649725	2.033	215-5-Inactive-1416	Trial2
1.0	1.951	215-5-Inactive-1416	Trial2
0.494850021680094	2.093	215-5-Inactive-1416	Trial2
0.408935392973501	2.124	215-5-Inactive-1416	Trial2
0.920818753952375	2.175	215-5-Inactive-1416	Trial2
0.752026733638194	2.224	215-5-Inactive-1416	Trial2
0.438898616350945	2.123	215-5-Inactive-1416	Trial2
0.596879478824182	2.018	215-5-Inactive-1416	Trial2
-0.518513939877887	2.186	215-5-Inactive-1416	Trial2
-1.07918124604762	2.083	215-5-Inactive-1416	Trial2
0.470005326930858	2.168	215-5-Inactive-1416	Trial2
0.79317412396815	2.093	215-5-Inactive-1416	Trial2
0.844663962534939	2.027	215-5-Inactive-1416	Trial2
-0.291812687467119	2.207	215-5-Inactive-1416	Trial2
-0.230448921378274	2.227	215-5-Inactive-1416	Trial2
0.657577319177794	2.202	215-5-Inactive-1416	Trial2
0.332547047110046	2.339	215-5-Inactive-1416	Trial2
-0.431363764158987	2.172	215-5-Inactive-1416	Trial2
-0.518513939877887	2.047	215-5-Inactive-1416	Trial2
-0.456366033129043	2.348	215-5-Inactive-1416	Trial2
-0.339999677628228	2.193	215-5-Inactive-1416	Trial2
0.173925197299174	2.617	215-5-Inactive-1416	Trial2
0.0500004571400785	1.988	215-5-Inactive-1416	Trial2
0.900008766455316	2.079	215-5-Inactive-1416	Trial2
-0.151982395457474	2.156	215-5-Inactive-1416	Trial2
0.919987152892072	2.145	215-5-Inactive-1416	Trial2
-0.519999840669676	2.124	215-5-Inactive-1416	Trial2
-0.440000204461215	2.12	215-5-Inactive-1416	Trial2
0.699991797446187	2.172	215-5-Inactive-1416	Trial2
-0.0996806411092495	1.942	215-5-Inactive-1416	Trial2
-0.390000191840222	2.116	215-5-Inactive-1416	Trial2
0.354577730650909	2.212	215-5-Inactive-1416	Trial2
0.299997602857746	1.955	215-5-Inactive-1416	Trial2
-0.194791757721924	2.013	215-5-Inactive-1416	Trial2
-0.255272505103306	2.843	215-5-Inactive-1416	Trial2
0.650004100737144	2.136	215-5-Inactive-1416	Trial2
-0.428134794028789	2.073	215-5-Inactive-1416	Trial2
0.333482019445119	2.144	215-5-Inactive-1416	Trial2
0.142667503568732	2.603	215-5-Inactive-1416	Trial2
-1.0	1.977	215-5-Inactive-1416	Trial2
-1.0	2.218	215-5-Inactive-1416	Trial2
-0.257918450314058	2.433	215-5-Inactive-1416	Trial2
-0.465828815357436	2.152	215-5-Inactive-1416	Trial2
-0.669037800885156	2.466	215-5-Inactive-1416	Trial2
-0.259593878885948	2.254	215-5-Inactive-1416	Trial2
0.26201267366657	2.193	215-5-Inactive-1416	Trial2
0.696803942579511	2.209	215-5-Inactive-1416	Trial2
0.444905551421681	2.345	215-5-Inactive-1416	Trial2
0.114073660198569	2.239	215-5-Inactive-1416	Trial2
0.154901959985744	2.225	215-5-Inactive-1416	Trial2
0.446116973356126	2.225	215-5-Inactive-1416	Trial2
-0.47755533219898	1.894	215-5-Inactive-1416	Trial2
0.408935392973501	2.338	215-5-Inactive-1416	Trial2
0.886056647693164	2.141	215-5-Inactive-1416	Trial2
0.777283528852417	2.197	215-5-Inactive-1416	Trial2
0.38933983691012	2.314	215-5-Inactive-1416	Trial2
-0.257918450314058	2.314	215-5-Inactive-1416	Trial2
-0.195899652409234	2.301	215-5-Inactive-1416	Trial2
0.920818753952375	2.301	215-5-Inactive-1416	Trial2
0.280668713016273	2.301	215-5-Inactive-1416	Trial2
-0.449999548310974	2.313	215-5-Inactive-1416	Trial2
0.853871964321762	2.256	215-5-Inactive-1416	Trial2
0.139063379299907	2.176	215-5-Inactive-1416	Trial2
-0.112605001534574	2.229	215-5-Inactive-1416	Trial2
0.481486060122113	2.451	215-5-Inactive-1416	Trial2
-0.070037866607755	2.189	215-5-Inactive-1416	Trial2
0.822463500070138	2.197	215-5-Inactive-1416	Trial2
0.600326278518962	2.347	215-5-Inactive-1416	Trial2
0.294992040666664	2.293	215-5-Inactive-1416	Trial2
-1.37845241147875	2.137	215-5-Inactive-1416	Trial2
0.993533957750769	2.186	215-5-Inactive-1416	Trial2
-0.496376054012401	2.379	215-5-Inactive-1416	Trial2
-0.252853030979893	2.639	215-5-Inactive-1416	Trial2
0.681936665037238	2.581	215-5-Inactive-1416	Trial2
0.168130225719498	2.562	215-5-Inactive-1416	Trial2
-0.130011949671904	2.203	215-5-Inactive-1416	Trial2
0.43651891460559	2.263	215-5-Inactive-1416	Trial2
-0.346352974450638	2.182	215-5-Inactive-1416	Trial2
0.188424994129407	2.305	215-5-Inactive-1416	Trial2
-0.137354111370732	2.218	215-5-Inactive-1416	Trial2
0.575118363368933	2.189	215-5-Inactive-1416	Trial2
-0.485011214578572	2.144	215-5-Inactive-1416	Trial2
-0.263162464962216	2.436	215-5-Inactive-1416	Trial2
-1.17114115102838	2.378	215-5-Inactive-1416	Trial2
0.995678626217357	2.175	215-5-Inactive-1416	Trial2
0.958607314841775	2.172	215-5-Inactive-1416	Trial2
0.657577319177794	2.314	215-5-Inactive-1416	Trial2
-0.315970345456917	2.436	215-5-Inactive-1416	Trial2
0.428291168191313	2.299	215-5-Inactive-1416	Trial2
-0.501196242027088	2.348	215-5-Inactive-1416	Trial2
-0.556905269055447	2.355	215-5-Inactive-1416	Trial2
0.709965388637482	2.292	215-5-Inactive-1416	Trial2
-0.135768514567822	2.271	215-5-Inactive-1416	Trial2
0.346787486224656	2.321	215-5-Inactive-1416	Trial2
-0.506910725551518	2.273	215-5-Inactive-1416	Trial2
0.756961951313706	2.385	215-5-Inactive-1416	Trial2
0.97469413473523	2.391	215-5-Inactive-1416	Trial2
0.709965388637482	2.363	215-5-Inactive-1416	Trial2
0.882728704344236	2.218	215-5-Inactive-1416	Trial2
0.995678626217357	2.286	215-5-Inactive-1416	Trial2
0.160521952625802	2.108	215-5-Inactive-1416	Trial2
0.563837352959244	2.26	215-5-Inactive-1416	Trial2
0.165579296318468	2.092	215-5-Inactive-1416	Trial2
0.276544327964814	1.94	215-5-Inactive-1416	Trial2
0.675717544702307	1.878	215-5-Inactive-1416	Trial2
0.219682687859849	2.194	215-5-Inactive-1416	Trial2
0.0670191780768019	1.906	215-5-Inactive-1416	Trial2
0.300162274132755	2.132	215-5-Inactive-1416	Trial2
0.442492798094342	2.067	215-5-Inactive-1416	Trial2
0.388276691992658	2.083	215-5-Inactive-1416	Trial2
0.866461091629783	2.251	215-5-Inactive-1416	Trial2
0.761953896871205	2.167	215-5-Inactive-1416	Trial2
0.767003889607846	2.018	215-5-Inactive-1416	Trial2
-0.199999125196797	2.203	215-5-Inactive-1416	Trial2
-0.259999795081887	2.263	215-5-Inactive-1416	Trial2
0.823908740944319	2.071	215-5-Inactive-1416	Trial2
0.801342913045577	2.478	215-5-Inactive-1416	Trial2
0.97469413473523	2.222	215-5-Inactive-1416	Trial2
0.465973893943866	2.222	215-5-Inactive-1416	Trial2
0.381951903287908	2.026	215-5-Inactive-1416	Trial2
0.292429823902064	2.025	215-5-Inactive-1416	Trial2
-0.556302500767287	2.145	215-5-Inactive-1416	Trial2
1.0	2.139	215-5-Inactive-1416	Trial2
1.0	2.102	215-5-Inactive-1416	Trial2
-1.07918124604762	2.207	215-5-Inactive-1416	Trial2
0.900008766455316	2.191	215-5-Inactive-1416	Trial2
-0.320000804264728	2.128	215-5-Inactive-1416	Trial2
-0.679999916229219	2.128	215-5-Inactive-1416	Trial2
-0.770852011642144	2.206	215-5-Inactive-1416	Trial2
-0.591064607026499	2.29	215-5-Inactive-1416	Trial2
-0.6232492903979	2.362	215-5-Inactive-1416	Trial2
-1.23044892137827	2.259	215-5-Inactive-1416	Trial2
0.779891911959945	2.123	215-5-Inactive-1416	Trial2
-0.737669627356641	2.183	215-5-Inactive-1416	Trial2
0.229221603830853	2.239	215-5-Inactive-1416	Trial2
0.950781977329819	1.988	215-5-Inactive-1416	Trial2
-0.0413926851582245	2.183	215-5-Inactive-1416	Trial2
0.568636235841013	2.054	215-5-Inactive-1416	Trial2
0.0969100130080567	2.166	215-5-Inactive-1416	Trial2
-0.354492600589436	2.182	215-5-Inactive-1416	Trial2
-0.0203612826477073	2.431	215-5-Inactive-1416	Trial2
0.481486060122113	2.245	215-5-Inactive-1416	Trial2
-0.690196080028514	2.242	215-5-Inactive-1416	Trial2
0.550521600812635	2.066	215-5-Inactive-1416	Trial2
-0.591064607026499	1.994	215-5-Inactive-1416	Trial2
0.799998134593399	1.991	215-5-Inactive-1416	Trial2
-0.0413926851582245	2.216	215-5-Inactive-1416	Trial2
-0.0413926851582245	2.384	215-5-Inactive-1416	Trial2
-0.442479769064448	2.426	215-5-Inactive-1416	Trial2
-0.442479769064448	2.262	215-5-Inactive-1416	Trial2
-0.428944290035574	2.224	215-5-Inactive-1416	Trial2
-0.939519252618618	2.58	215-5-Inactive-1416	Trial2
-0.880813592280791	2.293	215-5-Inactive-1416	Trial2
0.175223537524455	2.621	215-5-Inactive-1416	Trial2
-0.954242509439325	2.225	215-5-Inactive-1416	Trial2
-0.78000029833657	2.318	215-5-Inactive-1416	Trial2
0.900008766455316	2.078	215-5-Inactive-1416	Trial2
0.739928612014925	2.792	215-5-Inactive-1416	Trial2
1.0	2.158	215-5-Inactive-1416	Trial2
0.799998134593399	2.132	215-5-Inactive-1416	Trial2
0.599997654072044	2.152	215-5-Inactive-1416	Trial2
0.799998134593399	2.193	215-5-Inactive-1416	Trial2
-0.414973347970818	2.818	215-5-Inactive-1416	Trial2
-1.17609125905568	2.776	215-5-Inactive-1416	Trial2
-0.886490725172482	2.546	215-5-Inactive-1416	Trial2
-0.897627091290441	2.808	215-5-Inactive-1416	Trial2
0.0624821079826536	2.157	215-5-Inactive-1416	Trial2
0.109998386815364	2.261	215-5-Inactive-1416	Trial2
0.3767507096021	2.386	215-5-Inactive-1416	Trial2
0.900008766455316	2.118	215-5-Inactive-1416	Trial2
-0.724275869600788	2.455	215-5-Inactive-1416	Trial2
-0.944482672150169	2.257	215-5-Inactive-1416	Trial2
-1.55630250076729	2.109	215-5-Inactive-1416	Trial2
-0.176091259055681	2.661	215-5-Inactive-1416	Trial2
0.166852888087215	2.339	215-5-Inactive-1416	Trial2
0.119186407719209	2.489	215-5-Inactive-1416	Trial2
0.387216143280265	2.303	215-5-Inactive-1416	Trial2
0.499996931948307	2.139	215-5-Inactive-1416	Trial2
-0.442479769064448	2.231	215-5-Inactive-1416	Trial2
0.24184537803261	2.617	215-5-Inactive-1416	Trial2
0.764471553092451	2.859	215-5-Inactive-1416	Trial2
0.66354026615147	2.723	215-5-Inactive-1416	Trial2
-0.216165902285993	2.315	215-5-Inactive-1416	Trial2
0.767003889607846	2.703	215-5-Inactive-1416	Trial2
0.87942606879415	2.687	215-5-Inactive-1416	Trial2
0.856985199745905	2.564	215-5-Inactive-1416	Trial2
-0.164650215934297	2.621	215-5-Inactive-1416	Trial2
0.469800301796918	2.605	215-5-Inactive-1416	Trial2
0.109578981199086	2.714	215-5-Inactive-1416	Trial2
0.705533773838407	2.168	215-5-Inactive-1416	Trial2
-0.483301952358167	1.988	215-5-Inactive-1416	Trial2
0.599997654072044	2.678	215-5-Inactive-1416	Trial2
-1.0	2.327	215-5-Inactive-1416	Trial2
-0.00860017176191707	2.021	215-5-Inactive-1416	Trial2
-0.0207754881935576	2.319	215-5-Inactive-1416	Trial2
0.267606240177031	2.269	215-5-Inactive-1416	Trial2
0.583359492661719	2.042	215-5-Inactive-1416	Trial2
-0.228656958108935	2.482	215-5-Inactive-1416	Trial2
0.699991797446187	2.642	215-5-Inactive-1416	Trial2
0.264401100301821	2.367	215-5-Inactive-1416	Trial2
0.374687549038326	2.068	215-5-Inactive-1416	Trial2
-0.129999071957425	2.458	215-5-Inactive-1416	Trial2
-0.3799994715285	2.266	215-5-Inactive-1416	Trial2
-0.899999871665804	2.249	215-5-Inactive-1416	Trial2
0.199998172182032	2.087	215-5-Inactive-1416	Trial2
0.0969100130080567	2.3	215-5-Inactive-1416	Trial2
-0.633468455579586	2.076	215-5-Inactive-1416	Trial2
-0.90848501887865	2.317	215-5-Inactive-1416	Trial2
0.698970004336019	2.225	215-5-Inactive-1416	Trial2
0.552841968657781	2.273	215-5-Inactive-1416	Trial2
-0.991226075692495	2.158	215-5-Inactive-1416	Trial2
0.638272163982407	2.336	215-5-Inactive-1416	Trial2
-0.230448921378274	2.064	215-5-Inactive-1416	Trial2
-0.0413926851582245	2.316	215-5-Inactive-1416	Trial2
0.799998134593399	2.461	215-5-Inactive-1416	Trial2
0.79317412396815	2.444	215-5-Inactive-1416	Trial2
0.929999096197655	2.569	215-5-Inactive-1416	Trial2
-0.778657631947355	2.464	215-5-Inactive-1416	Trial2
-0.156246190397344	2.262	215-5-Inactive-1416	Trial2
-0.442793225939769	2.096	215-5-Inactive-1416	Trial2
0.297569463554475	2.091	215-5-Inactive-1416	Trial2
0.79048498545737	2.701	215-5-Inactive-1416	Trial2
-0.00689370794790012	2.089	215-5-Inactive-1416	Trial2
0.318758762624413	2.281	215-5-Inactive-1416	Trial2
0.721246399047171	2.279	215-5-Inactive-1416	Trial2
-0.453471233722936	1.977	215-5-Inactive-1416	Trial2
0.649751981665838	2.324	215-5-Inactive-1416	Trial2
-0.838597252816657	2.154	215-5-Inactive-1416	Trial2
-0.956936413844196	2.247	215-5-Inactive-1416	Trial2
2.89962945488244	2.809	215-Active-1111	Trial2
2.44009337496389	2.786	215-Active-1111	Trial2
3.50863830616573	2.511	215-Active-1111	Trial2
3.24412514432751	2.643	215-Active-1111	Trial2
2.35654732351381	2.438	215-Active-1111	Trial2
3.30102999566398	2.172	215-Active-1111	Trial2
3.29242982390206	2.172	215-Active-1111	Trial2
2.80134291304558	2.474	215-Active-1111	Trial2
3.35654732351381	3.142	215-Active-1111	Trial2
2.67778070526608	3.164	215-Active-1111	Trial2
2.67778070526608	3.164	215-Active-1111	Trial2
2.67571754470231	3.164	215-Active-1111	Trial2
2.14813039927023	3.164	215-Active-1111	Trial2
2.95860731484178	3.1	215-Active-1111	Trial2
2.95860731484178	3.1	215-Active-1111	Trial2
2.95467702121334	3.1	215-Active-1111	Trial2
2.48148606012211	3.1	215-Active-1111	Trial2
2.07058107428571	3.06	215-Active-1111	Trial2
2.88605664769316	2.405	215-Active-1111	Trial2
2.50863830616573	2.559	215-Active-1111	Trial2
1.88272870434424	2.612	215-Active-1111	Trial2
2.53313237964589	2.58	215-Active-1111	Trial2
2.25963731050576	2.483	215-Active-1111	Trial2
2.60205999132796	2.863	215-Active-1111	Trial2
1.94692155651658	2.916	215-Active-1111	Trial2
1.59345981956604	2.973	215-Active-1111	Trial2
3.97881070093006	2.979	215-Active-1111	Trial2
2.58335949266172	2.871	215-Active-1111	Trial2
2.49485002168009	2.971	215-Active-1111	Trial2
1.92081875395238	3.003	215-Active-1111	Trial2
2.23284413391782	2.677	215-Active-1111	Trial2
2.39794000867204	2.804	215-Active-1111	Trial2
1.63264407897398	2.785	215-Active-1111	Trial2
3.88605664769316	3.059	215-Active-1111	Trial2
3.88605664769316	3.059	215-Active-1111	Trial2
2.82390874094432	2.803	215-Active-1111	Trial2
3.03621217265444	2.399	215-Active-1111	Trial2
2.92081875395238	2.399	215-Active-1111	Trial2
2.53760200210104	2.809	215-Active-1111	Trial2
1.74472749489669	2.604	215-Active-1111	Trial2
2.82390874094432	2.945	215-Active-1111	Trial2
1.59859945921846	2.613	215-Active-1111	Trial2
1.54363396687096	2.235	215-Active-1111	Trial2
2.26760624017703	2.156	215-Active-1111	Trial2
2.12436006299583	2.156	215-Active-1111	Trial2
3.18708664335714	2.149	215-Active-1111	Trial2
2.43179827593301	2.906	215-Active-1111	Trial2
2.26760624017703	2.79	215-Active-1111	Trial2
2.21467016498923	2.79	215-Active-1111	Trial2
2.0	2.79	215-Active-1111	Trial2
1.53760200210104	2.79	215-Active-1111	Trial2
1.5016894462104	2.79	215-Active-1111	Trial2
2.16115090926274	2.79	215-Active-1111	Trial2
3.58502665202918	2.886	215-Active-1111	Trial2
3.58502665202918	2.886	215-Active-1111	Trial2
2.02227639471115	2.234	215-Active-1111	Trial2
2.61798295742513	2.423	215-Active-1111	Trial2
2.86327943284359	2.378	215-Active-1111	Trial2
2.85387196432176	2.378	215-Active-1111	Trial2
2.33724216831843	2.405	215-Active-1111	Trial2
2.33724216831843	2.405	215-Active-1111	Trial2
2.21467016498923	2.51	215-Active-1111	Trial2
3.09691001300806	2.915	215-Active-1111	Trial2
3.09691001300806	2.915	215-Active-1111	Trial2
3.09691001300806	2.915	215-Active-1111	Trial2
3.09151498112135	2.915	215-Active-1111	Trial2
2.95078197732982	2.915	215-Active-1111	Trial2
2.82390874094432	2.915	215-Active-1111	Trial2
2.82390874094432	2.915	215-Active-1111	Trial2
2.36653154442041	2.915	215-Active-1111	Trial2
2.42021640338319	2.499	215-Active-1111	Trial2
2.6345120151091	2.507	215-Active-1111	Trial2
2.36957212497498	2.778	215-Active-1111	Trial2
1.69897000433602	2.845	215-Active-1111	Trial2
2.33724216831843	2.609	215-Active-1111	Trial2
3.44977164694491	3.043	215-Active-1111	Trial2
1.85387196432176	2.875	215-Active-1111	Trial2
2.09691001300806	2.835	215-Active-1111	Trial2
2.79317412396815	2.438	215-Active-1111	Trial2
2.74472749489669	2.438	215-Active-1111	Trial2
3.04575749056068	2.402	215-Active-1111	Trial2
2.95860731484178	2.402	215-Active-1111	Trial2
2.85698519974591	2.402	215-Active-1111	Trial2
2.72584215073632	2.402	215-Active-1111	Trial2
2.72584215073632	2.402	215-Active-1111	Trial2
2.72584215073632	2.402	215-Active-1111	Trial2
2.72124639904717	2.402	215-Active-1111	Trial2
2.4089353929735	2.402	215-Active-1111	Trial2
1.78251605578609	2.402	215-Active-1111	Trial2
1.77989191195995	2.402	215-Active-1111	Trial2
3.27572413039921	2.402	215-Active-1111	Trial2
3.27572413039921	2.402	215-Active-1111	Trial2
2.95078197732982	2.402	215-Active-1111	Trial2
2.53760200210104	2.402	215-Active-1111	Trial2
3.52287874528034	2.904	215-Active-1111	Trial2
2.42021640338319	2.888	215-Active-1111	Trial2
3.92811799269387	2.868	215-Active-1111	Trial2
1.79588001734408	3.106	215-Active-1111	Trial2
2.44249279809434	1.919	215-Active-1111	Trial2
3.17979854051436	2.84	215-Active-1111	Trial2
2.85387196432176	2.84	215-Active-1111	Trial2
2.85387196432176	2.84	215-Active-1111	Trial2
3.74472749489669	2.87	215-Active-1111	Trial2
3.0423927129399	2.79	215-Active-1111	Trial2
2.05551732784983	2.691	215-Active-1111	Trial2
3.55284196865778	2.87	215-Active-1111	Trial2
3.2839966563652	2.87	215-Active-1111	Trial2
1.50863830616573	2.8	215-Active-1111	Trial2
2.46092390120722	2.689	215-Active-1111	Trial2
3.61083391563547	3.016	215-Active-1111	Trial2
3.03621217265444	2.615	215-Active-1111	Trial2
2.95860731484178	2.615	215-Active-1111	Trial2
2.95860731484178	2.615	215-Active-1111	Trial2
2.95078197732982	2.615	215-Active-1111	Trial2
3.49485002168009	2.976	215-Active-1111	Trial2
3.49485002168009	2.976	215-Active-1111	Trial2
3.49485002168009	2.976	215-Active-1111	Trial2
2.36957212497498	2.94	215-Active-1111	Trial2
2.36653154442041	2.94	215-Active-1111	Trial2
2.36653154442041	2.94	215-Active-1111	Trial2
2.13076828026902	2.94	215-Active-1111	Trial2
2.11918640771921	2.94	215-Active-1111	Trial2
2.45593195564972	2.919	215-Active-1111	Trial2
2.60205999132796	3.057	215-Active-1111	Trial2
3.60032627851896	2.812	215-Active-1111	Trial2
3.0	2.412	215-Active-1111	Trial2
2.67571754470231	2.823	215-Active-1111	Trial2
2.51712641639125	2.823	215-Active-1111	Trial2
2.60032627851896	2.71	215-Active-1111	Trial2
2.55284196865778	2.684	215-Active-1111	Trial2
2.54975089168064	2.684	215-Active-1111	Trial2
2.55284196865778	2.103	215-Active-1111	Trial2
1.85698519974591	2.496	215-Active-1111	Trial2
3.15989390554324	2.598	215-Active-1111	Trial2
3.89279003035213	3.105	215-Active-1111	Trial2
1.53760200210104	3.033	215-Active-1111	Trial2
3.30102999566398	3.07	215-Active-1111	Trial2
3.30102999566398	3.07	215-Active-1111	Trial2
3.30102999566398	3.07	215-Active-1111	Trial2
3.30102999566398	3.07	215-Active-1111	Trial2
3.30102999566398	3.07	215-Active-1111	Trial2
3.30102999566398	3.07	215-Active-1111	Trial2
3.30102999566398	3.07	215-Active-1111	Trial2
3.30016227413275	3.07	215-Active-1111	Trial2
3.09691001300806	3.07	215-Active-1111	Trial2
3.09691001300806	3.07	215-Active-1111	Trial2
3.09151498112135	3.07	215-Active-1111	Trial2
2.58502665202918	3.07	215-Active-1111	Trial2
2.32790214206428	2.604	215-Active-1111	Trial2
3.72124639904717	2.912	215-Active-1111	Trial2
3.63827216398241	2.912	215-Active-1111	Trial2
3.63827216398241	2.912	215-Active-1111	Trial2
3.63078414258986	2.912	215-Active-1111	Trial2
3.56863623584101	2.912	215-Active-1111	Trial2
3.24033215531037	2.808	215-Active-1111	Trial2
2.58335949266172	2.158	215-Active-1111	Trial2
2.36653154442041	2.632	215-Active-1111	Trial2
2.17392519729917	2.837	215-Active-1111	Trial2
4.00436480540245	3.111	215-Active-1111	Trial2
2.85387196432176	2.944	215-Active-1111	Trial2
2.85387196432176	2.944	215-Active-1111	Trial2
1.97469413473523	2.944	215-Active-1111	Trial2
3.40671393297954	2.825	215-Active-1111	Trial2
3.45469288353418	3.004	215-Active-1111	Trial2
2.03151705144606	2.614	215-Active-1111	Trial2
3.00877392430751	2.386	215-Active-1111	Trial2
2.21395878975745	2.386	215-Active-1111	Trial2
2.19382002601611	2.836	215-Active-1111	Trial2
2.79588001734407	2.408	215-Active-1111	Trial2
2.76955107862173	2.431	215-Active-1111	Trial2
2.22914798835786	2.47	215-Active-1111	Trial2
3.24412514432751	2.96	215-Active-1111	Trial2
2.07572071393812	2.751	215-Active-1111	Trial2
2.10237290870956	2.89	215-Active-1111	Trial2
2.30102999566398	2.967	215-Active-1111	Trial2
3.0	2.822	215-Active-1111	Trial2
3.41005039867429	2.727	215-Active-1111	Trial2
3.34008379993015	2.743	215-Active-1111	Trial2
2.06550154875643	2.655	215-Active-1111	Trial2
3.26760624017703	2.757	215-Active-1111	Trial2
3.52287874528034	2.689	215-Active-1111	Trial2
3.04095860767891	2.689	215-Active-1111	Trial2
3.03621217265444	2.689	215-Active-1111	Trial2
3.03621217265444	2.689	215-Active-1111	Trial2
2.88605664769316	2.689	215-Active-1111	Trial2
2.85387196432176	2.689	215-Active-1111	Trial2
2.85387196432176	2.689	215-Active-1111	Trial2
2.85078088734462	2.689	215-Active-1111	Trial2
2.33724216831843	2.689	215-Active-1111	Trial2
2.52287874528034	2.966	215-Active-1111	Trial2
1.61978875828839	2.928	215-Active-1111	Trial2
1.79588001734408	2.973	215-Active-1111	Trial2
2.70114692359029	2.843	215-Active-1111	Trial2
3.42021640338319	2.689	215-Active-1111	Trial2
3.56863623584101	2.975	215-Active-1111	Trial2
1.5003129173816	2.16	215-Active-1111	Trial2
3.61261017366127	2.404	215-Active-1111	Trial2
3.45593195564972	2.615	215-Active-1111	Trial2
3.30102999566398	2.615	215-Active-1111	Trial2
3.11918640771921	2.615	215-Active-1111	Trial2
1.74472749489669	2.615	215-Active-1111	Trial2
1.88605664769316	2.894	215-Active-1111	Trial2
2.0268721464003	2.854	215-Active-1111	Trial2
3.69897000433602	3.067	215-Active-1111	Trial2
2.53760200210104	2.989	215-Active-1111	Trial2
1.73518217699046	2.311	215-Active-1111	Trial2
3.7619538968712	2.61	215-Active-1111	Trial2
2.66958622665081	2.659	215-Active-1111	Trial2
1.65560772631489	2.536	215-Active-1111	Trial2
2.74472749489669	2.869	215-Active-1111	Trial2
2.26121944151563	2.735	215-Active-1111	Trial2
2.83268266525182	2.776	215-Active-1111	Trial2
3.39794000867204	3.087	215-Active-1111	Trial2
3.14996674231023	2.88	215-Active-1111	Trial2
3.14874165128092	2.88	215-Active-1111	Trial2
3.14874165128092	2.88	215-Active-1111	Trial2
2.29242982390206	2.88	215-Active-1111	Trial2
2.29242982390206	2.88	215-Active-1111	Trial2
1.95467702121334	2.455	215-Active-1111	Trial2
2.17198493577602	2.66	215-Active-1111	Trial2
1.72124639904717	2.716	215-Active-1111	Trial2
1.95467702121334	2.658	215-Active-1111	Trial2
2.4089353929735	3.14	215-Active-1111	Trial2
1.65560772631489	2.086	215-Active-1111	Trial2
3.60032627851896	3.065	215-Active-1111	Trial2
3.30016227413275	2.95	215-Active-1111	Trial2
3.5003129173816	3.044	215-Active-1111	Trial2
3.1001794975729	3.044	215-Active-1111	Trial2
2.5003129173816	3.044	215-Active-1111	Trial2
3.30016227413275	2.939	215-Active-1111	Trial2
3.30016227413275	2.939	215-Active-1111	Trial2
3.30016227413275	2.939	215-Active-1111	Trial2
3.30016227413275	2.939	215-Active-1111	Trial2
3.0	2.939	215-Active-1111	Trial2
3.0	2.94	215-Active-1111	Trial2
2.69897000433602	2.94	215-Active-1111	Trial2
3.19997064075587	2.654	215-Active-1111	Trial2
2.0	2.575	215-Active-1111	Trial2
3.60205999132796	2.444	215-Active-1111	Trial2
2.53610701101409	2.013	215-Active-1111	Trial2
2.09420411963213	2.0	215-Active-1111	Trial2
2.0268721464003	2.846	215-Active-1111	Trial2
2.86966623150499	2.697	215-Active-1111	Trial2
1.50003813440381	1.828	215-Active-1111	Trial2
3.57675412606319	2.852	215-Active-1111	Trial2
1.79997073344623	2.862	215-Active-1111	Trial2
2.0	2.859	215-Active-1111	Trial2
1.70005709997723	2.884	215-Active-1111	Trial2
2.43179827593301	2.605	215-Active-1111	Trial2
1.71444269099223	2.822	215-Active-1111	Trial2
3.22184874961636	2.522	215-Active-1111	Trial2
3.1001794975729	2.839	215-Active-1111	Trial2
2.89962945488244	2.839	215-Active-1111	Trial2
3.60032627851896	2.602	215-Active-1111	Trial2
2.89962945488244	2.602	215-Active-1111	Trial2
3.30016227413275	2.575	215-Active-1111	Trial2
3.30016227413275	2.575	215-Active-1111	Trial2
3.30016227413275	2.575	215-Active-1111	Trial2
1.79997073344623	2.575	215-Active-1111	Trial2
2.80134291304558	2.837	215-Active-1111	Trial2
2.40011692792631	2.837	215-Active-1111	Trial2
2.80134291304558	2.588	215-Active-1111	Trial2
3.19997064075587	2.644	215-Active-1111	Trial2
3.30016227413275	2.593	215-Active-1111	Trial2
3.19997064075587	2.593	215-Active-1111	Trial2
2.89962945488244	2.823	215-Active-1111	Trial2
2.80134291304558	2.823	215-Active-1111	Trial2
2.5016894462104	2.823	215-Active-1111	Trial2
1.59998036493484	2.739	215-Active-1111	Trial2
1.66958622665081	2.528	215-Active-1111	Trial2
2.26760624017703	2.36	215-Active-1111	Trial2
3.0	2.534	215-Active-1111	Trial2
2.80134291304558	2.534	215-Active-1111	Trial2
2.5003129173816	2.899	215-Active-1111	Trial2
2.30016227413275	2.899	215-Active-1111	Trial2
3.19997064075587	3.082	215-Active-1111	Trial2
1.74472749489669	2.467	215-Active-1111	Trial2
3.19997064075587	2.473	215-Active-1111	Trial2
3.1001794975729	2.473	215-Active-1111	Trial2
3.18045606445813	2.628	215-Active-1111	Trial2
3.06550154875643	2.865	215-Active-1111	Trial2
2.15490195998574	2.752	215-Active-1111	Trial2
2.19997064075587	2.721	215-Active-1111	Trial2
2.1001794975729	2.721	215-Active-1111	Trial2
2.72124639904717	2.765	215-Active-1111	Trial2
2.22184874961636	2.763	215-Active-1111	Trial2
3.0	3.077	215-Active-1111	Trial2
2.88605664769316	2.78	215-Active-1111	Trial2
2.56863623584101	2.365	215-Active-1111	Trial2
3.40011692792631	2.774	215-Active-1111	Trial2
2.89962945488244	2.774	215-Active-1111	Trial2
2.45593195564972	2.67	215-Active-1111	Trial2
3.40011692792631	2.799	215-Active-1111	Trial2
2.69897000433602	2.799	215-Active-1111	Trial2
2.1001794975729	2.516	215-Active-1111	Trial2
1.50003813440381	2.886	215-Active-1111	Trial2
1.70005709997723	2.468	215-Active-1111	Trial2
3.16115090926274	2.724	215-Active-1111	Trial2
2.63827216398241	2.724	215-Active-1111	Trial2
2.16115090926274	2.672	215-Active-1111	Trial2
2.82390874094432	2.675	215-Active-1111	Trial2
2.67778070526608	2.676	215-Active-1111	Trial2
2.63827216398241	2.765	215-Active-1111	Trial2
2.08618614761628	2.721	215-Active-1111	Trial2
2.69897000433602	2.814	215-Active-1111	Trial2
2.0	2.627	215-Active-1111	Trial2
2.40011692792631	2.724	215-Active-1111	Trial2
2.40011692792631	2.724	215-Active-1111	Trial2
2.40011692792631	2.724	215-Active-1111	Trial2
2.40011692792631	2.724	215-Active-1111	Trial2
2.40011692792631	2.724	215-Active-1111	Trial2
2.40011692792631	2.724	215-Active-1111	Trial2
2.0	2.724	215-Active-1111	Trial2
2.0	2.724	215-Active-1111	Trial2
1.95078197732982	2.724	215-Active-1111	Trial2
2.30016227413275	2.599	215-Active-1111	Trial2
2.30016227413275	2.599	215-Active-1111	Trial2
2.19997064075587	2.611	215-Active-1111	Trial2
3.0	2.7	215-Active-1111	Trial2
2.5003129173816	2.7	215-Active-1111	Trial2
1.59998036493484	2.7	215-Active-1111	Trial2
3.1001794975729	2.617	215-Active-1111	Trial2
2.30016227413275	2.617	215-Active-1111	Trial2
1.89997426989214	2.617	215-Active-1111	Trial2
1.59998036493484	2.646	215-Active-1111	Trial2
2.69897000433602	2.303	215-Active-1111	Trial2
2.30016227413275	2.303	215-Active-1111	Trial2
2.60032627851896	2.525	215-Active-1111	Trial2
2.19997064075587	2.525	215-Active-1111	Trial2
1.50003813440381	2.585	215-Active-1111	Trial2
1.6458915608526	2.132	215-Active-1111	Trial2
1.89997426989214	2.712	215-Active-1111	Trial2
1.70005709997723	2.736	215-Active-1111	Trial2
2.07058107428571	1.85	215-Active-1111	Trial2
1.53760200210104	2.619	215-Active-1111	Trial2
1.70005709997723	2.515	215-Active-1111	Trial2
2.65757731917779	1.725	215-Active-1111	Trial2
3.0	2.919	215-Active-1111	Trial2
1.59998036493484	2.757	215-Active-1111	Trial2
3.1001794975729	3.04	215-Active-1111	Trial2
3.14266750356873	1.94	215-Active-1111	Trial2
3.09691001300806	2.641	215-Active-1111	Trial2
3.0	2.759	215-Active-1111	Trial2
2.1001794975729	2.759	215-Active-1111	Trial2
3.0	2.494	215-Active-1111	Trial2
2.19997064075587	2.494	215-Active-1111	Trial2
2.30016227413275	2.435	215-Active-1111	Trial2
1.59998036493484	2.435	215-Active-1111	Trial2
2.89962945488244	2.449	215-Active-1111	Trial2
2.89962945488244	2.449	215-Active-1111	Trial2
1.61978875828839	2.334	215-Active-1111	Trial2
1.59998036493484	2.334	215-Active-1111	Trial2
3.04575749056068	2.729	215-Active-1111	Trial2
3.04575749056068	2.729	215-Active-1111	Trial2
3.0	2.678	215-Active-1111	Trial2
3.0	2.678	215-Active-1111	Trial2
2.1001794975729	2.484	215-Active-1111	Trial2
2.95860731484178	3.096	215-Active-1111	Trial2
1.70005709997723	2.494	215-Active-1111	Trial2
1.69897000433602	2.494	215-Active-1111	Trial2
1.54000474395261	2.585	215-Active-1111	Trial2
1.53760200210104	2.585	215-Active-1111	Trial2
2.1001794975729	2.69	215-Active-1111	Trial2
2.89962945488244	2.43	215-Active-1111	Trial2
2.19997064075587	2.43	215-Active-1111	Trial2
1.50003813440381	2.43	215-Active-1111	Trial2
1.69897000433602	2.078	215-Active-1111	Trial2
2.16115090926274	2.555	215-Active-1111	Trial2
2.0	2.256	215-Active-1111	Trial2
2.45593195564972	2.616	215-Active-1111	Trial2
2.20481541031758	2.616	215-Active-1111	Trial2
2.61978875828839	2.709	215-Active-1111	Trial2
1.85761053388116	2.709	215-Active-1111	Trial2
2.74472749489669	2.267	215-Active-1111	Trial2
1.89997426989214	2.727	215-Active-1111	Trial2
2.26760624017703	2.777	215-Active-1111	Trial2
2.52287874528034	2.739	215-Active-1111	Trial2
3.04575749056068	2.597	215-Active-1111	Trial2
2.49485002168009	2.714	215-Active-1111	Trial2
3.4089353929735	2.704	215-Active-1111	Trial2
2.43179827593301	2.799	215-Active-1111	Trial2
2.1001794975729	2.392	215-Active-1111	Trial2
