# Supplementary material for: Discovery of CNS-Like D3R-Selective Antagonists Using 3D Pharmacophore Guided Virtual Screening
Source: Molecules. 2018 Sep 25;23(10):2452. doi: 10.3390/molecules23102452 (PMC6222863; doi:10.3390/molecules23102452)
Supplement: Supplementary file 1 [file molecules-23-02452-s001.zip › Boxplot-T3.csv]

Result	Pred	Class	Set
1.79588001734408	3.15093624674993	D3R-Selective-Active-1111	Trial3
3.24412514432751	2.50025651875171	D3R-Selective-Active-1111	Trial3
2.89962945488244	2.4692027451726	D3R-Selective-Active-1111	Trial3
3.44977164694491	2.98257397558469	D3R-Selective-Active-1111	Trial3
2.49485002168009	3.11290432701564	D3R-Selective-Active-1111	Trial3
3.97881070093006	3.13108638818535	D3R-Selective-Active-1111	Trial3
3.88605664769316	2.91381570261874	D3R-Selective-Active-1111	Trial3
3.88605664769316	2.91381570261874	D3R-Selective-Active-1111	Trial3
3.58502665202918	2.78635368985666	D3R-Selective-Active-1111	Trial3
3.58502665202918	2.78635368985666	D3R-Selective-Active-1111	Trial3
2.43179827593301	2.98372676805803	D3R-Selective-Active-1111	Trial3
2.22914798835786	2.41388575959548	D3R-Selective-Active-1111	Trial3
1.74472749489669	2.82733580334669	D3R-Selective-Active-1111	Trial3
1.50863830616573	3.0011243846453	D3R-Selective-Active-1111	Trial3
2.36957212497498	3.04072860417311	D3R-Selective-Active-1111	Trial3
3.24033215531037	3.0294598872148	D3R-Selective-Active-1111	Trial3
2.42021640338319	2.61721379536622	D3R-Selective-Active-1111	Trial3
2.33724216831843	2.53746988761736	D3R-Selective-Active-1111	Trial3
2.33724216831843	2.53746988761736	D3R-Selective-Active-1111	Trial3
2.46092390120722	3.05436770802186	D3R-Selective-Active-1111	Trial3
2.80134291304558	2.36398144163725	D3R-Selective-Active-1111	Trial3
1.5003129173816	2.74363215577078	D3R-Selective-Active-1111	Trial3
3.60032627851896	3.04522722332202	D3R-Selective-Active-1111	Trial3
2.26760624017703	2.66389847990778	D3R-Selective-Active-1111	Trial3
2.12436006299583	2.66389847990778	D3R-Selective-Active-1111	Trial3
1.54363396687096	2.71943374571654	D3R-Selective-Active-1111	Trial3
2.16115090926274	2.52399790457096	D3R-Selective-Active-1111	Trial3
2.26760624017703	2.52399790457096	D3R-Selective-Active-1111	Trial3
2.21467016498923	2.52399790457096	D3R-Selective-Active-1111	Trial3
2.0	2.52399790457096	D3R-Selective-Active-1111	Trial3
1.53760200210104	2.52399790457096	D3R-Selective-Active-1111	Trial3
1.5016894462104	2.52399790457096	D3R-Selective-Active-1111	Trial3
3.18708664335714	2.68969306415587	D3R-Selective-Active-1111	Trial3
2.02227639471115	2.77625822914341	D3R-Selective-Active-1111	Trial3
2.61798295742513	2.50933220150778	D3R-Selective-Active-1111	Trial3
2.86327943284359	2.72380617160654	D3R-Selective-Active-1111	Trial3
2.85387196432176	2.72380617160654	D3R-Selective-Active-1111	Trial3
3.39794000867204	2.96343352777294	D3R-Selective-Active-1111	Trial3
3.09691001300806	3.07103545008459	D3R-Selective-Active-1111	Trial3
3.09691001300806	3.07103545008459	D3R-Selective-Active-1111	Trial3
3.09691001300806	3.07103545008459	D3R-Selective-Active-1111	Trial3
3.09151498112135	3.07103545008459	D3R-Selective-Active-1111	Trial3
2.95078197732982	3.07103545008459	D3R-Selective-Active-1111	Trial3
2.82390874094432	3.07103545008459	D3R-Selective-Active-1111	Trial3
2.82390874094432	3.07103545008459	D3R-Selective-Active-1111	Trial3
2.36653154442041	3.07103545008459	D3R-Selective-Active-1111	Trial3
3.52287874528034	3.05254643233913	D3R-Selective-Active-1111	Trial3
1.59345981956604	2.84029619210019	D3R-Selective-Active-1111	Trial3
1.94692155651658	2.54157969510367	D3R-Selective-Active-1111	Trial3
3.74472749489669	3.08249516224558	D3R-Selective-Active-1111	Trial3
3.17979854051436	3.10329999682357	D3R-Selective-Active-1111	Trial3
2.85387196432176	3.10329999682357	D3R-Selective-Active-1111	Trial3
2.85387196432176	3.10329999682357	D3R-Selective-Active-1111	Trial3
3.61261017366127	3.11240637523721	D3R-Selective-Active-1111	Trial3
2.60032627851896	3.04830702096529	D3R-Selective-Active-1111	Trial3
1.53760200210104	2.99671103121187	D3R-Selective-Active-1111	Trial3
1.69897000433602	2.99700775590175	D3R-Selective-Active-1111	Trial3
3.42021640338319	2.9957287701695	D3R-Selective-Active-1111	Trial3
3.55284196865778	3.11763827953929	D3R-Selective-Active-1111	Trial3
3.2839966563652	3.11763827953929	D3R-Selective-Active-1111	Trial3
2.60205999132796	3.04329680752347	D3R-Selective-Active-1111	Trial3
3.30102999566398	3.13806453434053	D3R-Selective-Active-1111	Trial3
3.30102999566398	3.13806453434053	D3R-Selective-Active-1111	Trial3
3.30102999566398	3.13806453434053	D3R-Selective-Active-1111	Trial3
3.30102999566398	3.13806453434053	D3R-Selective-Active-1111	Trial3
3.30102999566398	3.13806453434053	D3R-Selective-Active-1111	Trial3
3.30102999566398	3.13806453434053	D3R-Selective-Active-1111	Trial3
3.30102999566398	3.13806453434053	D3R-Selective-Active-1111	Trial3
3.30016227413275	3.13806453434053	D3R-Selective-Active-1111	Trial3
3.09691001300806	3.13806453434053	D3R-Selective-Active-1111	Trial3
3.09691001300806	3.13806453434053	D3R-Selective-Active-1111	Trial3
3.09151498112135	3.13806453434053	D3R-Selective-Active-1111	Trial3
2.58502665202918	3.13806453434053	D3R-Selective-Active-1111	Trial3
3.26760624017703	2.87953888499435	D3R-Selective-Active-1111	Trial3
3.92811799269387	3.12194590348552	D3R-Selective-Active-1111	Trial3
3.49485002168009	2.78759174804549	D3R-Selective-Active-1111	Trial3
3.49485002168009	2.78759174804549	D3R-Selective-Active-1111	Trial3
3.49485002168009	2.78759174804549	D3R-Selective-Active-1111	Trial3
3.15989390554324	2.73700871499201	D3R-Selective-Active-1111	Trial3
3.45593195564972	3.0203262237722	D3R-Selective-Active-1111	Trial3
3.30102999566398	3.0203262237722	D3R-Selective-Active-1111	Trial3
3.11918640771921	3.0203262237722	D3R-Selective-Active-1111	Trial3
1.74472749489669	3.0203262237722	D3R-Selective-Active-1111	Trial3
3.0	2.66200217039543	D3R-Selective-Active-1111	Trial3
1.65560772631489	2.83865567973429	D3R-Selective-Active-1111	Trial3
3.03621217265444	2.76925961921652	D3R-Selective-Active-1111	Trial3
2.95860731484178	2.76925961921652	D3R-Selective-Active-1111	Trial3
2.95860731484178	2.76925961921652	D3R-Selective-Active-1111	Trial3
2.95078197732982	2.76925961921652	D3R-Selective-Active-1111	Trial3
3.41005039867429	2.87199798511698	D3R-Selective-Active-1111	Trial3
3.34008379993015	2.87199798511698	D3R-Selective-Active-1111	Trial3
1.59859945921846	2.48549190745858	D3R-Selective-Active-1111	Trial3
2.36957212497498	2.74959393459739	D3R-Selective-Active-1111	Trial3
2.36653154442041	2.74959393459739	D3R-Selective-Active-1111	Trial3
2.36653154442041	2.74959393459739	D3R-Selective-Active-1111	Trial3
2.13076828026902	2.74959393459739	D3R-Selective-Active-1111	Trial3
2.11918640771921	2.74959393459739	D3R-Selective-Active-1111	Trial3
3.89279003035213	3.1719832359599	D3R-Selective-Active-1111	Trial3
2.58335949266172	2.50996657843098	D3R-Selective-Active-1111	Trial3
1.8569851997459	2.6991848436035	D3R-Selective-Active-1111	Trial3
2.45593195564972	2.75078424398554	D3R-Selective-Active-1111	Trial3
2.06550154875643	2.70328100857533	D3R-Selective-Active-1111	Trial3
2.25963731050576	2.62357120711267	D3R-Selective-Active-1111	Trial3
2.67571754470231	2.77358088567723	D3R-Selective-Active-1111	Trial3
2.51712641639125	2.77358088567723	D3R-Selective-Active-1111	Trial3
2.60205999132796	2.59676366616464	D3R-Selective-Active-1111	Trial3
2.67778070526608	2.86064400244319	D3R-Selective-Active-1111	Trial3
2.67778070526608	2.86064400244319	D3R-Selective-Active-1111	Trial3
2.67571754470231	2.86064400244319	D3R-Selective-Active-1111	Trial3
2.14813039927023	2.86064400244319	D3R-Selective-Active-1111	Trial3
2.95860731484178	2.92713420737728	D3R-Selective-Active-1111	Trial3
2.95860731484178	2.92713420737728	D3R-Selective-Active-1111	Trial3
2.95467702121334	2.92713420737728	D3R-Selective-Active-1111	Trial3
2.48148606012211	2.92713420737728	D3R-Selective-Active-1111	Trial3
3.72124639904717	2.78931411549825	D3R-Selective-Active-1111	Trial3
3.63827216398241	2.78931411549825	D3R-Selective-Active-1111	Trial3
3.63827216398241	2.78931411549825	D3R-Selective-Active-1111	Trial3
3.63078414258986	2.78931411549825	D3R-Selective-Active-1111	Trial3
3.56863623584101	2.78931411549825	D3R-Selective-Active-1111	Trial3
2.19997064075587	2.31969442901509	D3R-Selective-Active-1111	Trial3
2.1001794975729	2.31969442901509	D3R-Selective-Active-1111	Trial3
2.30016227413275	2.3106869588314	D3R-Selective-Active-1111	Trial3
2.30016227413275	2.3106869588314	D3R-Selective-Active-1111	Trial3
3.40011692792631	2.35886208807962	D3R-Selective-Active-1111	Trial3
2.69897000433602	2.35886208807962	D3R-Selective-Active-1111	Trial3
3.1001794975729	2.30336774981429	D3R-Selective-Active-1111	Trial3
2.30016227413275	2.30336774981429	D3R-Selective-Active-1111	Trial3
1.89997426989214	2.30336774981429	D3R-Selective-Active-1111	Trial3
3.40011692792631	2.35937709300114	D3R-Selective-Active-1111	Trial3
2.89962945488244	2.35937709300114	D3R-Selective-Active-1111	Trial3
3.0	2.36537979937118	D3R-Selective-Active-1111	Trial3
2.5003129173816	2.36537979937118	D3R-Selective-Active-1111	Trial3
1.59998036493484	2.36537979937118	D3R-Selective-Active-1111	Trial3
3.35654732351381	2.81788495144249	D3R-Selective-Active-1111	Trial3
2.32790214206428	2.54779727107673	D3R-Selective-Active-1111	Trial3
2.36653154442041	2.52746992450545	D3R-Selective-Active-1111	Trial3
3.19997064075587	2.46949946986248	D3R-Selective-Active-1111	Trial3
1.65560772631489	2.75644588749365	D3R-Selective-Active-1111	Trial3
2.07058107428571	2.79817492865131	D3R-Selective-Active-1111	Trial3
2.53760200210104	2.73466902375914	D3R-Selective-Active-1111	Trial3
2.05551732784983	2.6379640598863	D3R-Selective-Active-1111	Trial3
2.0	2.37787975326108	D3R-Selective-Active-1111	Trial3
3.22184874961636	2.59195809043998	D3R-Selective-Active-1111	Trial3
3.7619538968712	2.55629314696752	D3R-Selective-Active-1111	Trial3
2.44249279809434	2.07140407615555	D3R-Selective-Active-1111	Trial3
3.00877392430751	2.6068250205917	D3R-Selective-Active-1111	Trial3
2.21395878975745	2.6068250205917	D3R-Selective-Active-1111	Trial3
2.79588001734408	2.64401792568563	D3R-Selective-Active-1111	Trial3
3.61083391563547	2.83025530144484	D3R-Selective-Active-1111	Trial3
1.92081875395238	2.7919846377072	D3R-Selective-Active-1111	Trial3
3.27572413039921	2.64492174226976	D3R-Selective-Active-1111	Trial3
3.27572413039921	2.64492174226976	D3R-Selective-Active-1111	Trial3
2.95078197732982	2.64492174226976	D3R-Selective-Active-1111	Trial3
2.53760200210104	2.64492174226976	D3R-Selective-Active-1111	Trial3
3.04575749056068	2.64492174226976	D3R-Selective-Active-1111	Trial3
2.95860731484178	2.64492174226976	D3R-Selective-Active-1111	Trial3
2.85698519974591	2.64492174226976	D3R-Selective-Active-1111	Trial3
2.72584215073632	2.64492174226976	D3R-Selective-Active-1111	Trial3
2.72584215073632	2.64492174226976	D3R-Selective-Active-1111	Trial3
2.72584215073632	2.64492174226976	D3R-Selective-Active-1111	Trial3
2.72124639904717	2.64492174226976	D3R-Selective-Active-1111	Trial3
2.4089353929735	2.64492174226976	D3R-Selective-Active-1111	Trial3
1.78251605578609	2.64492174226976	D3R-Selective-Active-1111	Trial3
1.77989191195995	2.64492174226976	D3R-Selective-Active-1111	Trial3
3.0423927129399	2.95616888881374	D3R-Selective-Active-1111	Trial3
2.76955107862173	2.5560612242214	D3R-Selective-Active-1111	Trial3
1.95467702121334	2.91280956717604	D3R-Selective-Active-1111	Trial3
2.79317412396815	2.64693060252655	D3R-Selective-Active-1111	Trial3
2.74472749489669	2.64693060252655	D3R-Selective-Active-1111	Trial3
2.58335949266172	2.16986892439598	D3R-Selective-Active-1111	Trial3
2.39794000867204	2.68695432937454	D3R-Selective-Active-1111	Trial3
3.30102999566398	2.97549692119956	D3R-Selective-Active-1111	Trial3
3.29242982390206	2.97549692119956	D3R-Selective-Active-1111	Trial3
2.53760200210104	2.80603642761889	D3R-Selective-Active-1111	Trial3
3.40671393297954	2.99060259535463	D3R-Selective-Active-1111	Trial3
3.69897000433602	2.79438572025522	D3R-Selective-Active-1111	Trial3
2.55284196865778	2.88911251952884	D3R-Selective-Active-1111	Trial3
2.54975089168064	2.88911251952884	D3R-Selective-Active-1111	Trial3
2.19382002601611	2.79963467770038	D3R-Selective-Active-1111	Trial3
4.00436480540245	3.03935753146813	D3R-Selective-Active-1111	Trial3
2.10237290870956	2.90072229934909	D3R-Selective-Active-1111	Trial3
1.79588001734408	2.96271729576288	D3R-Selective-Active-1111	Trial3
1.61978875828839	2.92470925042892	D3R-Selective-Active-1111	Trial3
3.0	2.82341699106306	D3R-Selective-Active-1111	Trial3
2.52287874528034	2.92703870977593	D3R-Selective-Active-1111	Trial3
3.56863623584101	2.92405099910539	D3R-Selective-Active-1111	Trial3
2.17392519729917	2.99256711743937	D3R-Selective-Active-1111	Trial3
2.30102999566398	2.92446368516833	D3R-Selective-Active-1111	Trial3
2.74472749489669	2.74061374944266	D3R-Selective-Active-1111	Trial3
3.60205999132796	2.69389154798628	D3R-Selective-Active-1111	Trial3
2.55284196865778	2.34267524465222	D3R-Selective-Active-1111	Trial3
2.42021640338319	2.97343008025624	D3R-Selective-Active-1111	Trial3
2.03151705144606	2.69863914302441	D3R-Selective-Active-1111	Trial3
1.74472749489669	2.82125806314702	D3R-Selective-Active-1111	Trial3
2.82390874094432	2.65462157006317	D3R-Selective-Active-1111	Trial3
1.85387196432176	3.02420751914101	D3R-Selective-Active-1111	Trial3
2.85387196432176	2.93054483599662	D3R-Selective-Active-1111	Trial3
2.85387196432176	2.93054483599662	D3R-Selective-Active-1111	Trial3
1.97469413473523	2.93054483599662	D3R-Selective-Active-1111	Trial3
2.0268721464003	3.05186430661526	D3R-Selective-Active-1111	Trial3
1.72124639904717	2.78060337000445	D3R-Selective-Active-1111	Trial3
2.5003129173816	2.51817596151774	D3R-Selective-Active-1111	Trial3
2.30016227413275	2.51817596151774	D3R-Selective-Active-1111	Trial3
1.89997426989214	2.89604973814059	D3R-Selective-Active-1111	Trial3
3.45469288353418	2.99612781371796	D3R-Selective-Active-1111	Trial3
3.52287874528034	3.01399950768332	D3R-Selective-Active-1111	Trial3
3.04095860767891	3.01399950768332	D3R-Selective-Active-1111	Trial3
3.03621217265444	3.01399950768332	D3R-Selective-Active-1111	Trial3
3.03621217265444	3.01399950768332	D3R-Selective-Active-1111	Trial3
2.88605664769316	3.01399950768332	D3R-Selective-Active-1111	Trial3
2.85387196432176	3.01399950768332	D3R-Selective-Active-1111	Trial3
2.85387196432176	3.01399950768332	D3R-Selective-Active-1111	Trial3
2.85078088734462	3.01399950768332	D3R-Selective-Active-1111	Trial3
2.33724216831843	3.01399950768332	D3R-Selective-Active-1111	Trial3
2.0	2.47122183731525	D3R-Selective-Active-1111	Trial3
2.60032627851896	2.42518517221136	D3R-Selective-Active-1111	Trial3
2.19997064075587	2.42518517221136	D3R-Selective-Active-1111	Trial3
1.88605664769316	2.6781139799932	D3R-Selective-Active-1111	Trial3
2.66958622665081	2.81870350231113	D3R-Selective-Active-1111	Trial3
1.59998036493484	2.65096196555461	D3R-Selective-Active-1111	Trial3
2.26760624017703	2.41590144110951	D3R-Selective-Active-1111	Trial3
3.0	2.43936315538197	D3R-Selective-Active-1111	Trial3
2.1001794975729	2.43936315538197	D3R-Selective-Active-1111	Trial3
3.19997064075587	2.21934691377678	D3R-Selective-Active-1111	Trial3
3.1001794975729	2.21934691377678	D3R-Selective-Active-1111	Trial3
3.24412514432751	2.94475692545342	D3R-Selective-Active-1111	Trial3
2.40011692792631	2.88133628627674	D3R-Selective-Active-1111	Trial3
2.40011692792631	2.88133628627674	D3R-Selective-Active-1111	Trial3
2.40011692792631	2.88133628627674	D3R-Selective-Active-1111	Trial3
2.40011692792631	2.88133628627674	D3R-Selective-Active-1111	Trial3
2.40011692792631	2.88133628627674	D3R-Selective-Active-1111	Trial3
2.40011692792631	2.88133628627674	D3R-Selective-Active-1111	Trial3
2.0	2.88133628627674	D3R-Selective-Active-1111	Trial3
2.0	2.88133628627674	D3R-Selective-Active-1111	Trial3
1.95078197732982	2.88133628627674	D3R-Selective-Active-1111	Trial3
2.21467016498923	2.28966043339315	D3R-Selective-Active-1111	Trial3
3.18045606445813	2.87527559922017	D3R-Selective-Active-1111	Trial3
1.79997073344623	2.75654479572361	D3R-Selective-Active-1111	Trial3
3.30016227413275	2.21009387833251	D3R-Selective-Active-1111	Trial3
3.19997064075587	2.21009387833251	D3R-Selective-Active-1111	Trial3
2.80134291304558	2.55194800610647	D3R-Selective-Active-1111	Trial3
3.19997064075587	2.62608142977651	D3R-Selective-Active-1111	Trial3
2.56863623584101	2.42212242771119	D3R-Selective-Active-1111	Trial3
3.60032627851896	2.08464413645584	D3R-Selective-Active-1111	Trial3
2.89962945488244	2.08464413645584	D3R-Selective-Active-1111	Trial3
2.0268721464003	2.61434545669735	D3R-Selective-Active-1111	Trial3
2.45593195564972	2.75996565622881	D3R-Selective-Active-1111	Trial3
2.70114692359029	2.39225555289161	D3R-Selective-Active-1111	Trial3
1.70005709997723	2.22483802585393	D3R-Selective-Active-1111	Trial3
3.30016227413275	2.04005698851517	D3R-Selective-Active-1111	Trial3
3.30016227413275	2.04005698851517	D3R-Selective-Active-1111	Trial3
3.30016227413275	2.04005698851517	D3R-Selective-Active-1111	Trial3
1.79997073344623	2.04005698851517	D3R-Selective-Active-1111	Trial3
2.44009337496389	2.46812157590027	D3R-Selective-Active-1111	Trial3
2.07572071393812	2.6019580535519	D3R-Selective-Active-1111	Trial3
1.70005709997723	2.78781343890574	D3R-Selective-Active-1111	Trial3
1.69897000433602	2.78781343890574	D3R-Selective-Active-1111	Trial3
1.70005709997723	2.89599516808268	D3R-Selective-Active-1111	Trial3
1.54000474395261	2.81986311604171	D3R-Selective-Active-1111	Trial3
1.53760200210104	2.81986311604171	D3R-Selective-Active-1111	Trial3
1.59998036493484	2.78375138022011	D3R-Selective-Active-1111	Trial3
2.1001794975729	2.14597064966024	D3R-Selective-Active-1111	Trial3
3.0	1.88477447810511	D3R-Selective-Active-1111	Trial3
2.80134291304558	1.88477447810511	D3R-Selective-Active-1111	Trial3
2.65757731917779	2.43004531799392	D3R-Selective-Active-1111	Trial3
2.6345120151091	2.3525114975904	D3R-Selective-Active-1111	Trial3
3.1001794975729	2.21035990736482	D3R-Selective-Active-1111	Trial3
3.09691001300806	2.76302840072898	D3R-Selective-Active-1111	Trial3
4.69897000433602	3.00231128340483	D3R-Selective-Active-1111	Trial3
2.88605664769316	2.6121319587234	D3R-Selective-Active-1111	Trial3
2.22184874961636	2.61186934031971	D3R-Selective-Active-1111	Trial3
2.72124639904717	2.61114969768102	D3R-Selective-Active-1111	Trial3
1.73518217699046	2.57697519891521	D3R-Selective-Active-1111	Trial3
2.69897000433602	2.76413685503026	D3R-Selective-Active-1111	Trial3
2.69897000433602	2.50742224948095	D3R-Selective-Active-1111	Trial3
2.30016227413275	2.50742224948095	D3R-Selective-Active-1111	Trial3
2.15490195998574	2.61732634611065	D3R-Selective-Active-1111	Trial3
2.08618614761628	2.62571308188562	D3R-Selective-Active-1111	Trial3
2.16115090926274	2.60077115479236	D3R-Selective-Active-1111	Trial3
2.82390874094432	2.60077115479236	D3R-Selective-Active-1111	Trial3
3.19997064075587	2.32134858389547	D3R-Selective-Active-1111	Trial3
2.63827216398241	2.63252410723845	D3R-Selective-Active-1111	Trial3
3.0	2.19043501497062	D3R-Selective-Active-1111	Trial3
2.33724216831843	2.37360623560104	D3R-Selective-Active-1111	Trial3
2.4089353929735	3.05187453850112	D3R-Selective-Active-1111	Trial3
1.50003813440381	2.2985382996893	D3R-Selective-Active-1111	Trial3
2.89962945488244	2.03903721055799	D3R-Selective-Active-1111	Trial3
2.19997064075587	2.03903721055799	D3R-Selective-Active-1111	Trial3
1.50003813440381	2.03903721055799	D3R-Selective-Active-1111	Trial3
1.59998036493484	2.69277968305637	D3R-Selective-Active-1111	Trial3
2.0	2.93202504881741	D3R-Selective-Active-1111	Trial3
1.70005709997723	2.91485594434764	D3R-Selective-Active-1111	Trial3
2.19997064075587	2.5123847141221	D3R-Selective-Active-1111	Trial3
2.80134291304558	2.6250036711328	D3R-Selective-Active-1111	Trial3
2.40011692792631	2.6250036711328	D3R-Selective-Active-1111	Trial3
3.1001794975729	2.65568909682102	D3R-Selective-Active-1111	Trial3
2.89962945488244	2.65568909682102	D3R-Selective-Active-1111	Trial3
3.0	2.37597662249148	D3R-Selective-Active-1111	Trial3
2.69897000433602	2.37597662249148	D3R-Selective-Active-1111	Trial3
2.88605664769316	2.19301345020684	D3R-Selective-Active-1111	Trial3
2.89962945488244	2.69682809922753	D3R-Selective-Active-1111	Trial3
2.80134291304558	2.69682809922753	D3R-Selective-Active-1111	Trial3
2.5016894462104	2.69682809922753	D3R-Selective-Active-1111	Trial3
3.0	2.53484711420909	D3R-Selective-Active-1111	Trial3
3.0	2.53484711420909	D3R-Selective-Active-1111	Trial3
3.03621217265444	2.24809510240922	D3R-Selective-Active-1111	Trial3
2.92081875395238	2.24809510240922	D3R-Selective-Active-1111	Trial3
2.23284413391782	2.89592695551029	D3R-Selective-Active-1111	Trial3
2.53610701101409	2.40850378763415	D3R-Selective-Active-1111	Trial3
2.67778070526608	2.31532541375371	D3R-Selective-Active-1111	Trial3
2.09420411963213	2.3745339265855	D3R-Selective-Active-1111	Trial3
2.16115090926274	2.67651780579935	D3R-Selective-Active-1111	Trial3
2.30016227413275	2.24596345952214	D3R-Selective-Active-1111	Trial3
1.59998036493484	2.24596345952214	D3R-Selective-Active-1111	Trial3
1.50003813440381	2.18210284925356	D3R-Selective-Active-1111	Trial3
3.0	2.27500837284446	D3R-Selective-Active-1111	Trial3
2.19997064075587	2.27500837284446	D3R-Selective-Active-1111	Trial3
3.0	2.21552018846588	D3R-Selective-Active-1111	Trial3
3.14266750356873	2.17573179499263	D3R-Selective-Active-1111	Trial3
3.06550154875643	2.6678343453345	D3R-Selective-Active-1111	Trial3
2.89962945488244	2.6454060515337	D3R-Selective-Active-1111	Trial3
2.89962945488244	2.6454060515337	D3R-Selective-Active-1111	Trial3
2.61978875828839	2.8833383252763	D3R-Selective-Active-1111	Trial3
1.85761053388116	2.8833383252763	D3R-Selective-Active-1111	Trial3
3.30016227413275	2.75078083335692	D3R-Selective-Active-1111	Trial3
3.60032627851896	2.80028610776668	D3R-Selective-Active-1111	Trial3
3.16115090926274	2.55529383278205	D3R-Selective-Active-1111	Trial3
2.63827216398241	2.55529383278205	D3R-Selective-Active-1111	Trial3
2.1001794975729	2.56573717761448	D3R-Selective-Active-1111	Trial3
3.5003129173816	2.90660904434607	D3R-Selective-Active-1111	Trial3
3.1001794975729	2.90660904434607	D3R-Selective-Active-1111	Trial3
2.5003129173816	2.90660904434607	D3R-Selective-Active-1111	Trial3
3.30016227413275	2.83780984383669	D3R-Selective-Active-1111	Trial3
3.30016227413275	2.83780984383669	D3R-Selective-Active-1111	Trial3
3.30016227413275	2.83780984383669	D3R-Selective-Active-1111	Trial3
3.30016227413275	2.83780984383669	D3R-Selective-Active-1111	Trial3
3.0	2.83780984383669	D3R-Selective-Active-1111	Trial3
2.95860731484178	2.81519055483321	D3R-Selective-Active-1111	Trial3
2.26760624017703	1.95380901198923	D3R-Selective-Active-1111	Trial3
2.82390874094432	2.3187974336882	D3R-Selective-Active-1111	Trial3
1.50003813440381	2.07295932280597	D3R-Selective-Active-1111	Trial3
2.19382002601611	3.17963327595308	D3R-Selective-Active-1111	Trial3
1.69897000433602	2.95475688856533	D3R-Selective-Active-1111	Trial3
2.09691001300806	2.62012306157852	D3R-Selective-Active-1111	Trial3
2.0	3.00802067571361	D3R-Selective-Active-1111	Trial3
2.14266750356873	3.13853179046138	D3R-Selective-Active-1111	Trial3
2.45593195564972	2.51823053157565	D3R-Selective-Active-1111	Trial3
2.20481541031758	2.51823053157565	D3R-Selective-Active-1111	Trial3
2.1001794975729	2.75130948079292	D3R-Selective-Active-1111	Trial3
2.52287874528034	2.71459747433431	D3R-Selective-Active-1111	Trial3
3.04575749056068	2.60277319379192	D3R-Selective-Active-1111	Trial3
2.49485002168009	2.6866473727988	D3R-Selective-Active-1111	Trial3
3.4089353929735	2.68335611618113	D3R-Selective-Active-1111	Trial3
2.43179827593301	2.70605384964286	D3R-Selective-Active-1111	Trial3
2.1001794975729	2.36812535540976	D3R-Selective-Active-1111	Trial3
1.89997426989214	2.48421974298356	D3R-Selective-Active-1111	Trial3
1.70005709997723	2.17552033601823	D3R-Selective-Active-1111	Trial3
	2.91365199244501	D3R-Selective-Inactive-1416	Trial3
	3.21279140739033	D3R-Selective-Inactive-1416	Trial3
	3.04750552323974	D3R-Selective-Inactive-1416	Trial3
	2.95440900444616	D3R-Selective-Inactive-1416	Trial3
	2.68449867676861	D3R-Selective-Inactive-1416	Trial3
	2.78991097550664	D3R-Selective-Inactive-1416	Trial3
	2.79226430925399	D3R-Selective-Inactive-1416	Trial3
	2.50562484819856	D3R-Selective-Inactive-1416	Trial3
	2.79132297575505	D3R-Selective-Inactive-1416	Trial3
	2.67452258805703	D3R-Selective-Inactive-1416	Trial3
	2.60063814027621	D3R-Selective-Inactive-1416	Trial3
	3.06946997154831	D3R-Selective-Inactive-1416	Trial3
	2.61329498308259	D3R-Selective-Inactive-1416	Trial3
	2.91999917230561	D3R-Selective-Inactive-1416	Trial3
	2.79738366281162	D3R-Selective-Inactive-1416	Trial3
	1.98923521145834	D3R-Selective-Inactive-1416	Trial3
	2.15127758779194	D3R-Selective-Inactive-1416	Trial3
	2.35466360424921	D3R-Selective-Inactive-1416	Trial3
	3.26339490421552	D3R-Selective-Inactive-1416	Trial3
	2.38714984184845	D3R-Selective-Inactive-1416	Trial3
	2.77807950482614	D3R-Selective-Inactive-1416	Trial3
	3.02821841839736	D3R-Selective-Inactive-1416	Trial3
	2.63157936311089	D3R-Selective-Inactive-1416	Trial3
	2.83589648118124	D3R-Selective-Inactive-1416	Trial3
	2.33651905999431	D3R-Selective-Inactive-1416	Trial3
	2.09148926809486	D3R-Selective-Inactive-1416	Trial3
	2.37907006264923	D3R-Selective-Inactive-1416	Trial3
	2.26439449658106	D3R-Selective-Inactive-1416	Trial3
	2.63846883292196	D3R-Selective-Inactive-1416	Trial3
	2.66767063516077	D3R-Selective-Inactive-1416	Trial3
	2.95611431875583	D3R-Selective-Inactive-1416	Trial3
	2.57409662836048	D3R-Selective-Inactive-1416	Trial3
	2.11951781408862	D3R-Selective-Inactive-1416	Trial3
	2.30162491858981	D3R-Selective-Inactive-1416	Trial3
	2.52559748939343	D3R-Selective-Inactive-1416	Trial3
	2.28688759232563	D3R-Selective-Inactive-1416	Trial3
	2.44608891501931	D3R-Selective-Inactive-1416	Trial3
	2.67929405749549	D3R-Selective-Inactive-1416	Trial3
	2.64118028267434	D3R-Selective-Inactive-1416	Trial3
	3.01881872592245	D3R-Selective-Inactive-1416	Trial3
	3.01051043460573	D3R-Selective-Inactive-1416	Trial3
	2.52610567305771	D3R-Selective-Inactive-1416	Trial3
	2.32461255548418	D3R-Selective-Inactive-1416	Trial3
	2.52444128629147	D3R-Selective-Inactive-1416	Trial3
	2.95270710076511	D3R-Selective-Inactive-1416	Trial3
	2.80878198365746	D3R-Selective-Inactive-1416	Trial3
	2.62344160322514	D3R-Selective-Inactive-1416	Trial3
	2.62215579623564	D3R-Selective-Inactive-1416	Trial3
	2.47431186684437	D3R-Selective-Inactive-1416	Trial3
	3.09508038185095	D3R-Selective-Inactive-1416	Trial3
	2.3227469416294	D3R-Selective-Inactive-1416	Trial3
	2.3160825733072	D3R-Selective-Inactive-1416	Trial3
	2.5064433990672	D3R-Selective-Inactive-1416	Trial3
	2.95710681168406	D3R-Selective-Inactive-1416	Trial3
	2.76704612124256	D3R-Selective-Inactive-1416	Trial3
	2.69397340307314	D3R-Selective-Inactive-1416	Trial3
	2.78049081926001	D3R-Selective-Inactive-1416	Trial3
	2.4704203395897	D3R-Selective-Inactive-1416	Trial3
	2.5532576874963	D3R-Selective-Inactive-1416	Trial3
	2.59702287393971	D3R-Selective-Inactive-1416	Trial3
	2.89379190199458	D3R-Selective-Inactive-1416	Trial3
	2.49758258591415	D3R-Selective-Inactive-1416	Trial3
	2.6397273548825	D3R-Selective-Inactive-1416	Trial3
	2.31032543219775	D3R-Selective-Inactive-1416	Trial3
	2.81655821690956	D3R-Selective-Inactive-1416	Trial3
	2.98796617943187	D3R-Selective-Inactive-1416	Trial3
	3.00077991115474	D3R-Selective-Inactive-1416	Trial3
	2.61082909859081	D3R-Selective-Inactive-1416	Trial3
	2.80463806988496	D3R-Selective-Inactive-1416	Trial3
	3.06298636654294	D3R-Selective-Inactive-1416	Trial3
	3.02690532637891	D3R-Selective-Inactive-1416	Trial3
	2.08376078364343	D3R-Selective-Inactive-1416	Trial3
	2.38275695218674	D3R-Selective-Inactive-1416	Trial3
	2.90757084161673	D3R-Selective-Inactive-1416	Trial3
	2.21509044925984	D3R-Selective-Inactive-1416	Trial3
	3.21589166880531	D3R-Selective-Inactive-1416	Trial3
	2.51579875337006	D3R-Selective-Inactive-1416	Trial3
	2.87821897171866	D3R-Selective-Inactive-1416	Trial3
	2.7142427689579	D3R-Selective-Inactive-1416	Trial3
	2.418844813608	D3R-Selective-Inactive-1416	Trial3
	2.49957780365646	D3R-Selective-Inactive-1416	Trial3
	2.24615786535344	D3R-Selective-Inactive-1416	Trial3
	2.49863647015753	D3R-Selective-Inactive-1416	Trial3
	2.90281301469274	D3R-Selective-Inactive-1416	Trial3
	2.83836918693026	D3R-Selective-Inactive-1416	Trial3
	2.87431721257813	D3R-Selective-Inactive-1416	Trial3
	2.08445655188178	D3R-Selective-Inactive-1416	Trial3
	2.12231111892786	D3R-Selective-Inactive-1416	Trial3
	2.20223920062216	D3R-Selective-Inactive-1416	Trial3
	2.3100866881944	D3R-Selective-Inactive-1416	Trial3
	2.34464999862282	D3R-Selective-Inactive-1416	Trial3
	2.34464999862282	D3R-Selective-Inactive-1416	Trial3
	2.37468740487337	D3R-Selective-Inactive-1416	Trial3
	2.15944945396389	D3R-Selective-Inactive-1416	Trial3
	2.37284566541893	D3R-Selective-Inactive-1416	Trial3
	2.43493615943406	D3R-Selective-Inactive-1416	Trial3
	2.65819590885624	D3R-Selective-Inactive-1416	Trial3
	2.29228320680143	D3R-Selective-Inactive-1416	Trial3
	2.35832320875776	D3R-Selective-Inactive-1416	Trial3
