# Supplementary material for: Discovery of CNS-Like D3R-Selective Antagonists Using 3D Pharmacophore Guided Virtual Screening
Source: Molecules. 2018 Sep 25;23(10):2452. doi: 10.3390/molecules23102452 (PMC6222863; doi:10.3390/molecules23102452)
Supplement: Supplementary file 1 [file molecules-23-02452-s001.zip › Boxplot-T4.csv]

Result	Pred	Class	Set
-0.25	2.359	104-6-Inactive-1416	Trial4
-0.63	2.281	104-6-Inactive-1416	Trial4
0.98	2.734	104-6-Inactive-1416	Trial4
0.6	2.952	104-6-Inactive-1416	Trial4
0.58	2.95	104-6-Inactive-1416	Trial4
0.9	2.836	104-6-Inactive-1416	Trial4
0.0300000000000002	2.342	104-6-Inactive-1416	Trial4
0.25	2.602	104-6-Inactive-1416	Trial4
-0.66	2.284	104-6-Inactive-1416	Trial4
-0.49	2.414	104-6-Inactive-1416	Trial4
0.73	2.871	104-6-Inactive-1416	Trial4
0.97	2.561	104-6-Inactive-1416	Trial4
-0.23	2.433	104-6-Inactive-1416	Trial4
-0.42	2.966	104-6-Inactive-1416	Trial4
-0.42	2.377	104-6-Inactive-1416	Trial4
-0.34	2.417	104-6-Inactive-1416	Trial4
-0.77	2.286	104-6-Inactive-1416	Trial4
0.69	2.867	104-6-Inactive-1416	Trial4
0.8	2.829	104-6-Inactive-1416	Trial4
1.0	2.767	104-6-Inactive-1416	Trial4
0.5	2.89	104-6-Inactive-1416	Trial4
0.91	3.093	104-6-Inactive-1416	Trial4
0.47	2.933	104-6-Inactive-1416	Trial4
0.25	3.055	104-6-Inactive-1416	Trial4
0.52	2.461	104-6-Inactive-1416	Trial4
-0.0199999999999996	2.718	104-6-Inactive-1416	Trial4
0.77	2.7	104-6-Inactive-1416	Trial4
0.9	2.687	104-6-Inactive-1416	Trial4
0.48	2.808	104-6-Inactive-1416	Trial4
0.8	2.176	104-6-Inactive-1416	Trial4
0.29	2.68	104-6-Inactive-1416	Trial4
-0.83	2.615	104-6-Inactive-1416	Trial4
0.8	2.426	104-6-Inactive-1416	Trial4
0.84	2.946	104-6-Inactive-1416	Trial4
-0.0800000000000001	2.405	104-6-Inactive-1416	Trial4
0.76	2.915	104-6-Inactive-1416	Trial4
-1.33	2.469	104-6-Inactive-1416	Trial4
0.73	2.97	104-6-Inactive-1416	Trial4
0.58	2.698	104-6-Inactive-1416	Trial4
-1.28	2.502	104-6-Inactive-1416	Trial4
0.19	2.963	104-6-Inactive-1416	Trial4
-1.32	2.391	104-6-Inactive-1416	Trial4
0.8	3.17	104-6-Inactive-1416	Trial4
-0.00999999999999979	2.408	104-6-Inactive-1416	Trial4
0.42	2.828	104-6-Inactive-1416	Trial4
0.22	2.358	104-6-Inactive-1416	Trial4
0.71	3.022	104-6-Inactive-1416	Trial4
-0.0800000000000001	2.363	104-6-Inactive-1416	Trial4
0.47	2.349	104-6-Inactive-1416	Trial4
-0.15	2.363	104-6-Inactive-1416	Trial4
0.44	2.617	104-6-Inactive-1416	Trial4
-0.46	2.405	104-6-Inactive-1416	Trial4
0.84	2.867	104-6-Inactive-1416	Trial4
-0.49	2.405	104-6-Inactive-1416	Trial4
-0.23	2.167	104-6-Inactive-1416	Trial4
0.75	2.198	104-6-Inactive-1416	Trial4
-1.25	2.383	104-6-Inactive-1416	Trial4
0.00999999999999979	2.471	104-6-Inactive-1416	Trial4
-0.04	2.974	104-6-Inactive-1416	Trial4
0.18	3.011	104-6-Inactive-1416	Trial4
0.22	2.528	104-6-Inactive-1416	Trial4
0.53	2.986	104-6-Inactive-1416	Trial4
1.0	2.284	104-6-Inactive-1416	Trial4
0.31	2.861	104-6-Inactive-1416	Trial4
-0.48	2.166	104-6-Inactive-1416	Trial4
0.0700000000000003	2.304	104-6-Inactive-1416	Trial4
-0.36	2.306	104-6-Inactive-1416	Trial4
0.89	2.189	104-6-Inactive-1416	Trial4
0.6	2.806	104-6-Inactive-1416	Trial4
-1.79	2.354	104-6-Inactive-1416	Trial4
-0.94	2.364	104-6-Inactive-1416	Trial4
0.4	3.127	104-6-Inactive-1416	Trial4
0.97	3.015	104-6-Inactive-1416	Trial4
0.9	2.884	104-6-Inactive-1416	Trial4
0.5	2.372	104-6-Inactive-1416	Trial4
0.47	2.455	104-6-Inactive-1416	Trial4
0.7	2.381	104-6-Inactive-1416	Trial4
0.0999999999999996	2.789	104-6-Inactive-1416	Trial4
0.63	2.202	104-6-Inactive-1416	Trial4
0.6	2.725	104-6-Inactive-1416	Trial4
-0.23	2.166	104-6-Inactive-1416	Trial4
-0.0800000000000001	2.992	104-6-Inactive-1416	Trial4
0.3	2.845	104-6-Inactive-1416	Trial4
0.46	2.166	104-6-Inactive-1416	Trial4
0.54	3.066	104-6-Inactive-1416	Trial4
0.96	3.259	104-6-Inactive-1416	Trial4
1.0	2.807	104-6-Inactive-1416	Trial4
-0.45	2.473	104-6-Inactive-1416	Trial4
0.7	2.637	104-6-Inactive-1416	Trial4
0.88	3.134	104-6-Inactive-1416	Trial4
0.14	2.486	104-6-Inactive-1416	Trial4
0.6	2.522	104-6-Inactive-1416	Trial4
0.22	2.146	104-6-Inactive-1416	Trial4
0.77	2.208	104-6-Inactive-1416	Trial4
0.6	3.225	104-6-Inactive-1416	Trial4
0.43	2.434	104-6-Inactive-1416	Trial4
0.28	2.552	104-6-Inactive-1416	Trial4
-0.28	2.176	104-6-Inactive-1416	Trial4
0.7	2.57	104-6-Inactive-1416	Trial4
0.58	2.598	104-6-Inactive-1416	Trial4
1.0	2.624	104-6-Inactive-1416	Trial4
-0.92	2.573	104-6-Inactive-1416	Trial4
0.7	2.272	104-6-Inactive-1416	Trial4
0.88	2.906	104-6-Inactive-1416	Trial4
0.36	2.396	104-6-Inactive-1416	Trial4
-1.23	2.525	104-6-Inactive-1416	Trial4
-0.11	2.186	104-6-Inactive-1416	Trial4
0.27	2.229	104-6-Inactive-1416	Trial4
0.96	2.893	104-6-Inactive-1416	Trial4
0.92	2.871	104-6-Inactive-1416	Trial4
0.63	2.148	104-6-Inactive-1416	Trial4
0.11	2.732	104-6-Inactive-1416	Trial4
0.6	2.896	104-6-Inactive-1416	Trial4
0.68	3.082	104-6-Inactive-1416	Trial4
0.43	2.609	104-6-Inactive-1416	Trial4
-0.0199999999999996	3.054	104-6-Inactive-1416	Trial4
0.48	2.27	104-6-Inactive-1416	Trial4
0.4	2.6	104-6-Inactive-1416	Trial4
0.04	2.216	104-6-Inactive-1416	Trial4
-0.57	2.798	104-6-Inactive-1416	Trial4
0.61	2.997	104-6-Inactive-1416	Trial4
0.2	2.49	104-6-Inactive-1416	Trial4
0.88	2.719	104-6-Inactive-1416	Trial4
-0.46	2.454	104-6-Inactive-1416	Trial4
0.29	2.414	104-6-Inactive-1416	Trial4
0.68	2.686	104-6-Inactive-1416	Trial4
0.88	2.605	104-6-Inactive-1416	Trial4
0.66	2.572	104-6-Inactive-1416	Trial4
0.88	2.488	104-6-Inactive-1416	Trial4
0.57	2.464	104-6-Inactive-1416	Trial4
0.41	2.768	104-6-Inactive-1416	Trial4
0.71	3.243	104-6-Inactive-1416	Trial4
-1.3	2.253	104-6-Inactive-1416	Trial4
-1.11	2.252	104-6-Inactive-1416	Trial4
0.3	2.497	104-6-Inactive-1416	Trial4
-0.44	2.464	104-6-Inactive-1416	Trial4
0.47	2.838	104-6-Inactive-1416	Trial4
-1.18	2.267	104-6-Inactive-1416	Trial4
0.33	2.494	104-6-Inactive-1416	Trial4
0.48	2.276	104-6-Inactive-1416	Trial4
-0.39	2.729	104-6-Inactive-1416	Trial4
0.17	2.54	104-6-Inactive-1416	Trial4
0.0800000000000001	2.286	104-6-Inactive-1416	Trial4
0.44	2.45	104-6-Inactive-1416	Trial4
-0.34	2.529	104-6-Inactive-1416	Trial4
0.7	2.473	104-6-Inactive-1416	Trial4
0.83	3.198	104-6-Inactive-1416	Trial4
0.19	2.475	104-6-Inactive-1416	Trial4
0.29	2.013	104-6-Inactive-1416	Trial4
0.96	2.339	104-6-Inactive-1416	Trial4
0.58	1.988	104-6-Inactive-1416	Trial4
0.37	2.291	104-6-Inactive-1416	Trial4
0.33	2.45	104-6-Inactive-1416	Trial4
-0.16	2.696	104-6-Inactive-1416	Trial4
0.26	2.277	104-6-Inactive-1416	Trial4
0.5	2.26	104-6-Inactive-1416	Trial4
0.66	2.387	104-6-Inactive-1416	Trial4
0.61	2.501	104-6-Inactive-1416	Trial4
0.8	2.605	104-6-Inactive-1416	Trial4
0.7	2.332	104-6-Inactive-1416	Trial4
-0.44	2.374	104-6-Inactive-1416	Trial4
-0.04	2.853	104-6-Inactive-1416	Trial4
0.74	2.203	104-6-Inactive-1416	Trial4
-0.62	2.271	104-6-Inactive-1416	Trial4
-0.32	2.066	104-6-Inactive-1416	Trial4
0.53	2.422	104-6-Inactive-1416	Trial4
0.6	2.41	104-6-Inactive-1416	Trial4
0.76	2.714	104-6-Inactive-1416	Trial4
1.0	2.519	104-6-Inactive-1416	Trial4
0.87	3.194	104-6-Inactive-1416	Trial4
0.35	2.258	104-6-Inactive-1416	Trial4
-0.34	2.266	104-6-Inactive-1416	Trial4
0.43	2.236	104-6-Inactive-1416	Trial4
0.6	1.986	104-6-Inactive-1416	Trial4
-0.74	2.237	104-6-Inactive-1416	Trial4
0.96	2.257	104-6-Inactive-1416	Trial4
1.0	2.277	104-6-Inactive-1416	Trial4
0.37	2.337	104-6-Inactive-1416	Trial4
-0.47	2.32	104-6-Inactive-1416	Trial4
0.89	2.606	104-6-Inactive-1416	Trial4
0.13	2.208	104-6-Inactive-1416	Trial4
-0.2	2.381	104-6-Inactive-1416	Trial4
-0.84	2.711	104-6-Inactive-1416	Trial4
-0.92	2.186	104-6-Inactive-1416	Trial4
0.57	2.693	104-6-Inactive-1416	Trial4
-0.32	2.468	104-6-Inactive-1416	Trial4
0.23	2.59	104-6-Inactive-1416	Trial4
0.83	2.592	104-6-Inactive-1416	Trial4
-1.39	2.454	104-6-Inactive-1416	Trial4
0.72	2.528	104-6-Inactive-1416	Trial4
-0.43	2.344	104-6-Inactive-1416	Trial4
0.7	2.259	104-6-Inactive-1416	Trial4
0.55	2.484	104-6-Inactive-1416	Trial4
0.2	2.244	104-6-Inactive-1416	Trial4
0.49	2.633	104-6-Inactive-1416	Trial4
0.27	2.337	104-6-Inactive-1416	Trial4
0.86	2.99	104-6-Inactive-1416	Trial4
-0.37	2.469	104-6-Inactive-1416	Trial4
0.42	2.513	104-6-Inactive-1416	Trial4
0.63	2.534	104-6-Inactive-1416	Trial4
0.75	2.384	104-6-Inactive-1416	Trial4
0.12	2.267	104-6-Inactive-1416	Trial4
-0.46	2.309	104-6-Inactive-1416	Trial4
1.0	2.376	104-6-Inactive-1416	Trial4
0.0700000000000003	2.829	104-6-Inactive-1416	Trial4
-0.3	2.533	104-6-Inactive-1416	Trial4
-0.25	3.017	104-6-Inactive-1416	Trial4
0.6	2.179	104-6-Inactive-1416	Trial4
-0.52	2.284	104-6-Inactive-1416	Trial4
0.8	2.397	104-6-Inactive-1416	Trial4
0.5	2.131	104-6-Inactive-1416	Trial4
-0.5	1.945	104-6-Inactive-1416	Trial4
-0.89	3.121	104-6-Inactive-1416	Trial4
0.3	2.281	104-6-Inactive-1416	Trial4
-0.23	2.386	104-6-Inactive-1416	Trial4
-0.59	1.827	104-6-Inactive-1416	Trial4
0.4	2.291	104-6-Inactive-1416	Trial4
0.65	2.546	104-6-Inactive-1416	Trial4
0.7	2.795	104-6-Inactive-1416	Trial4
0.0300000000000002	2.538	104-6-Inactive-1416	Trial4
-1.0	2.371	104-6-Inactive-1416	Trial4
0.32	2.516	104-6-Inactive-1416	Trial4
0.99	2.614	104-6-Inactive-1416	Trial4
0.6	2.019	104-6-Inactive-1416	Trial4
0.67	3.013	104-6-Inactive-1416	Trial4
0.9	2.157	104-6-Inactive-1416	Trial4
0.0	2.473	104-6-Inactive-1416	Trial4
0.9	2.963	104-6-Inactive-1416	Trial4
0.6	3.094	104-6-Inactive-1416	Trial4
-0.0999999999999996	2.51	104-6-Inactive-1416	Trial4
-0.76	2.416	104-6-Inactive-1416	Trial4
-0.39	2.551	104-6-Inactive-1416	Trial4
0.39	2.213	104-6-Inactive-1416	Trial4
0.9	2.634	104-6-Inactive-1416	Trial4
-0.2	2.054	104-6-Inactive-1416	Trial4
0.92	2.833	104-6-Inactive-1416	Trial4
0.64	2.268	104-6-Inactive-1416	Trial4
-0.32	2.27	104-6-Inactive-1416	Trial4
0.25	2.341	104-6-Inactive-1416	Trial4
-1.52	2.125	104-6-Inactive-1416	Trial4
0.51	2.861	104-6-Inactive-1416	Trial4
0.14	2.692	104-6-Inactive-1416	Trial4
-0.55	2.535	104-6-Inactive-1416	Trial4
-0.0999999999999996	2.462	104-6-Inactive-1416	Trial4
0.0999999999999996	2.153	104-6-Inactive-1416	Trial4
1.0	2.627	104-6-Inactive-1416	Trial4
0.89	2.766	104-6-Inactive-1416	Trial4
0.12	2.931	104-6-Inactive-1416	Trial4
0.52	2.547	104-6-Inactive-1416	Trial4
0.47	2.133	104-6-Inactive-1416	Trial4
-0.4	2.19	104-6-Inactive-1416	Trial4
0.5	2.194	104-6-Inactive-1416	Trial4
-0.72	2.249	104-6-Inactive-1416	Trial4
0.0999999999999996	2.337	104-6-Inactive-1416	Trial4
-0.16	2.739	104-6-Inactive-1416	Trial4
0.9	2.191	104-6-Inactive-1416	Trial4
-0.18	2.594	104-6-Inactive-1416	Trial4
-0.34	2.138	104-6-Inactive-1416	Trial4
-0.0700000000000003	2.563	104-6-Inactive-1416	Trial4
0.21	2.222	104-6-Inactive-1416	Trial4
0.7	2.137	104-6-Inactive-1416	Trial4
0.18	2.535	104-6-Inactive-1416	Trial4
0.45	2.398	104-6-Inactive-1416	Trial4
0.5	2.709	104-6-Inactive-1416	Trial4
-0.6	2.286	104-6-Inactive-1416	Trial4
0.19	2.688	104-6-Inactive-1416	Trial4
0.0	1.99	104-6-Inactive-1416	Trial4
0.6	2.11	104-6-Inactive-1416	Trial4
1.0	1.939	104-6-Inactive-1416	Trial4
-0.38	2.34	104-6-Inactive-1416	Trial4
-0.3	2.331	104-6-Inactive-1416	Trial4
-0.0999999999999996	2.331	104-6-Inactive-1416	Trial4
0.6	2.68	104-6-Inactive-1416	Trial4
-0.25	2.889	104-6-Inactive-1416	Trial4
0.7	2.574	104-6-Inactive-1416	Trial4
0.89	3.031	104-6-Inactive-1416	Trial4
0.84	2.752	104-6-Inactive-1416	Trial4
0.8	2.295	104-6-Inactive-1416	Trial4
0.5	2.015	104-6-Inactive-1416	Trial4
-0.0999999999999996	2.318	104-6-Inactive-1416	Trial4
0.4	2.318	104-6-Inactive-1416	Trial4
0.2	2.292	104-6-Inactive-1416	Trial4
0.9	2.292	104-6-Inactive-1416	Trial4
-0.79	2.205	104-6-Inactive-1416	Trial4
-1.08	2.203	104-6-Inactive-1416	Trial4
0.3	2.654	104-6-Inactive-1416	Trial4
0.0599999999999996	2.574	104-6-Inactive-1416	Trial4
0.12	2.821	104-6-Inactive-1416	Trial4
0.6	2.414	104-6-Inactive-1416	Trial4
0.66	2.113	104-6-Inactive-1416	Trial4
0.94	2.588	104-6-Inactive-1416	Trial4
0.46	2.507	104-6-Inactive-1416	Trial4
-0.64	2.028	104-6-Inactive-1416	Trial4
0.8	3.126	104-6-Inactive-1416	Trial4
0.26	2.096	104-6-Inactive-1416	Trial4
0.39	2.865	104-6-Inactive-1416	Trial4
0.7	2.599	104-6-Inactive-1416	Trial4
-0.46	2.25	104-6-Inactive-1416	Trial4
-0.81	2.006	104-6-Inactive-1416	Trial4
0.26	2.006	104-6-Inactive-1416	Trial4
-0.72	2.0	104-6-Inactive-1416	Trial4
0.33	2.232	104-6-Inactive-1416	Trial4
0.62	2.227	104-6-Inactive-1416	Trial4
0.0599999999999996	2.006	104-6-Inactive-1416	Trial4
0.28	2.76	104-6-Inactive-1416	Trial4
0.4	2.573	104-6-Inactive-1416	Trial4
0.99	2.887	104-6-Inactive-1416	Trial4
-0.72	2.204	104-6-Inactive-1416	Trial4
0.0	2.364	104-6-Inactive-1416	Trial4
0.3	2.573	104-6-Inactive-1416	Trial4
0.25	2.581	104-6-Inactive-1416	Trial4
0.13	2.19	104-6-Inactive-1416	Trial4
1.0	2.609	104-6-Inactive-1416	Trial4
-0.11	2.792	104-6-Inactive-1416	Trial4
0.71	2.203	104-6-Inactive-1416	Trial4
-0.44	2.636	104-6-Inactive-1416	Trial4
-0.0499999999999998	2.474	104-6-Inactive-1416	Trial4
0.2	2.476	104-6-Inactive-1416	Trial4
0.21	2.46	104-6-Inactive-1416	Trial4
0.68	3.079	104-6-Inactive-1416	Trial4
0.21	1.986	104-6-Inactive-1416	Trial4
0.77	2.32	104-6-Inactive-1416	Trial4
-0.69	2.069	104-6-Inactive-1416	Trial4
0.87	2.348	104-6-Inactive-1416	Trial4
0.65	2.114	104-6-Inactive-1416	Trial4
0.6	2.463	104-6-Inactive-1416	Trial4
0.38	2.252	104-6-Inactive-1416	Trial4
-1.17	2.296	104-6-Inactive-1416	Trial4
-0.18	2.273	104-6-Inactive-1416	Trial4
0.75	2.395	104-6-Inactive-1416	Trial4
-0.43	2.167	104-6-Inactive-1416	Trial4
-0.04	1.963	104-6-Inactive-1416	Trial4
0.0899999999999999	2.731	104-6-Inactive-1416	Trial4
-0.96	2.238	104-6-Inactive-1416	Trial4
0.8	2.498	104-6-Inactive-1416	Trial4
0.4	2.341	104-6-Inactive-1416	Trial4
0.24	2.526	104-6-Inactive-1416	Trial4
-1.0	3.007	104-6-Inactive-1416	Trial4
0.81	2.27	104-6-Inactive-1416	Trial4
0.5	2.98	104-6-Inactive-1416	Trial4
-0.29	2.485	104-6-Inactive-1416	Trial4
0.77	2.143	104-6-Inactive-1416	Trial4
-0.83	2.543	104-6-Inactive-1416	Trial4
-1.08	2.084	104-6-Inactive-1416	Trial4
0.7	2.485	104-6-Inactive-1416	Trial4
-0.14	2.243	104-6-Inactive-1416	Trial4
0.2	2.68	104-6-Inactive-1416	Trial4
-0.44	2.629	104-6-Inactive-1416	Trial4
0.8	2.275	104-6-Inactive-1416	Trial4
0.57	2.57	104-6-Inactive-1416	Trial4
-0.88	2.975	104-6-Inactive-1416	Trial4
0.11	2.212	104-6-Inactive-1416	Trial4
0.55	2.223	104-6-Inactive-1416	Trial4
0.54	2.272	104-6-Inactive-1416	Trial4
0.3	2.329	104-6-Inactive-1416	Trial4
-0.72	2.074	104-6-Inactive-1416	Trial4
0.82	3.169	104-6-Inactive-1416	Trial4
0.11	2.643	104-6-Inactive-1416	Trial4
0.5	2.603	104-6-Inactive-1416	Trial4
0.7	2.173	104-6-Inactive-1416	Trial4
-0.11	2.281	104-6-Inactive-1416	Trial4
0.0599999999999996	2.105	104-6-Inactive-1416	Trial4
0.0300000000000002	2.638	104-6-Inactive-1416	Trial4
0.7	2.485	104-6-Inactive-1416	Trial4
0.2	2.101	104-6-Inactive-1416	Trial4
1.0	3.013	104-6-Inactive-1416	Trial4
1.0	2.308	104-6-Inactive-1416	Trial4
0.97	2.668	104-6-Inactive-1416	Trial4
0.68	3.091	104-6-Inactive-1416	Trial4
-0.38	3.01	104-6-Inactive-1416	Trial4
0.6	2.51	104-6-Inactive-1416	Trial4
0.6	2.344	104-6-Inactive-1416	Trial4
0.68	2.504	104-6-Inactive-1416	Trial4
-0.6	2.198	104-6-Inactive-1416	Trial4
-0.37	2.492	104-6-Inactive-1416	Trial4
-0.2	2.202	104-6-Inactive-1416	Trial4
0.96	2.316	104-6-Inactive-1416	Trial4
0.24	2.25	104-6-Inactive-1416	Trial4
0.9	2.203	104-6-Inactive-1416	Trial4
-0.32	2.539	104-6-Inactive-1416	Trial4
-0.53	2.693	104-6-Inactive-1416	Trial4
-0.35	2.156	104-6-Inactive-1416	Trial4
-1.0	2.356	104-6-Inactive-1416	Trial4
0.78	2.343	104-6-Inactive-1416	Trial4
0.6	2.122	104-6-Inactive-1416	Trial4
0.5	2.143	104-6-Inactive-1416	Trial4
-0.0199999999999996	2.225	104-6-Inactive-1416	Trial4
-0.64	2.312	104-6-Inactive-1416	Trial4
-0.23	2.841	104-6-Inactive-1416	Trial4
0.0999999999999996	2.312	104-6-Inactive-1416	Trial4
-0.5	2.343	104-6-Inactive-1416	Trial4
0.61	2.318	104-6-Inactive-1416	Trial4
0.41	2.481	104-6-Inactive-1416	Trial4
-0.23	2.119	104-6-Inactive-1416	Trial4
0.54	2.314	104-6-Inactive-1416	Trial4
0.3	2.264	104-6-Inactive-1416	Trial4
0.42	2.97	104-6-Inactive-1416	Trial4
-0.42	2.354	104-6-Inactive-1416	Trial4
0.65	2.836	104-6-Inactive-1416	Trial4
0.0999999999999996	3.06	104-6-Inactive-1416	Trial4
0.0999999999999996	2.457	104-6-Inactive-1416	Trial4
0.6	2.742	104-6-Inactive-1416	Trial4
0.49	2.32	104-6-Inactive-1416	Trial4
0.5	2.514	104-6-Inactive-1416	Trial4
0.66	2.195	104-6-Inactive-1416	Trial4
0.0300000000000002	3.219	104-6-Inactive-1416	Trial4
1.0	2.906	104-6-Inactive-1416	Trial4
0.75	2.4	104-6-Inactive-1416	Trial4
0.85	2.424	104-6-Inactive-1416	Trial4
0.74	2.446	104-6-Inactive-1416	Trial4
0.9	2.49	104-6-Inactive-1416	Trial4
0.41	2.025	104-6-Inactive-1416	Trial4
-0.0999999999999996	3.032	104-6-Inactive-1416	Trial4
0.16	2.17	104-6-Inactive-1416	Trial4
-0.79	2.933	104-6-Inactive-1416	Trial4
-0.0800000000000001	2.441	104-6-Inactive-1416	Trial4
0.29	2.296	104-6-Inactive-1416	Trial4
0.23	2.25	104-6-Inactive-1416	Trial4
0.57	2.148	104-6-Inactive-1416	Trial4
0.76	2.204	104-6-Inactive-1416	Trial4
-0.44	2.21	104-6-Inactive-1416	Trial4
-0.19	2.506	104-6-Inactive-1416	Trial4
-0.54	2.801	104-6-Inactive-1416	Trial4
0.81	2.076	104-6-Inactive-1416	Trial4
0.71	2.33	104-6-Inactive-1416	Trial4
0.8	2.398	104-6-Inactive-1416	Trial4
1.0	2.766	104-6-Inactive-1416	Trial4
-1.49	3.142	104-6-Inactive-1416	Trial4
1.0	2.39	104-6-Inactive-1416	Trial4
-0.34	2.28	104-6-Inactive-1416	Trial4
0.33	2.295	104-6-Inactive-1416	Trial4
1.0	2.585	104-6-Inactive-1416	Trial4
-0.0599999999999996	2.087	104-6-Inactive-1416	Trial4
0.0	2.375	104-6-Inactive-1416	Trial4
0.83	2.926	104-6-Inactive-1416	Trial4
-0.13	2.424	104-6-Inactive-1416	Trial4
0.64	2.986	104-6-Inactive-1416	Trial4
0.82	2.291	104-6-Inactive-1416	Trial4
0.87	2.916	104-6-Inactive-1416	Trial4
0.97	2.476	104-6-Inactive-1416	Trial4
0.0999999999999996	2.097	104-6-Inactive-1416	Trial4
0.68	2.717	104-6-Inactive-1416	Trial4
0.3	2.954	104-6-Inactive-1416	Trial4
-0.3	2.892	104-6-Inactive-1416	Trial4
0.36	2.321	104-6-Inactive-1416	Trial4
0.56	2.314	104-6-Inactive-1416	Trial4
-0.28	2.095	104-6-Inactive-1416	Trial4
0.58	2.62	104-6-Inactive-1416	Trial4
0.0	2.161	104-6-Inactive-1416	Trial4
-0.47	2.508	104-6-Inactive-1416	Trial4
0.9	2.755	104-6-Inactive-1416	Trial4
-0.32	2.168	104-6-Inactive-1416	Trial4
0.35	2.433	104-6-Inactive-1416	Trial4
0.39	2.321	104-6-Inactive-1416	Trial4
0.56	2.231	104-6-Inactive-1416	Trial4
0.0300000000000002	2.11	104-6-Inactive-1416	Trial4
0.7	2.347	104-6-Inactive-1416	Trial4
0.43	2.377	104-6-Inactive-1416	Trial4
0.71	2.21	104-6-Inactive-1416	Trial4
-0.94	2.191	104-6-Inactive-1416	Trial4
-0.0800000000000001	2.419	104-6-Inactive-1416	Trial4
-0.72	2.71	104-6-Inactive-1416	Trial4
0.37	2.475	104-6-Inactive-1416	Trial4
0.3	2.264	104-6-Inactive-1416	Trial4
0.6	2.696	104-6-Inactive-1416	Trial4
-1.07	2.246	104-6-Inactive-1416	Trial4
0.6	2.866	104-6-Inactive-1416	Trial4
0.42	2.47	104-6-Inactive-1416	Trial4
1.0	2.222	104-6-Inactive-1416	Trial4
0.38	2.157	104-6-Inactive-1416	Trial4
1.0	2.266	104-6-Inactive-1416	Trial4
0.9	2.762	104-6-Inactive-1416	Trial4
-0.32	2.145	104-6-Inactive-1416	Trial4
-1.11	2.276	104-6-Inactive-1416	Trial4
0.16	2.407	104-6-Inactive-1416	Trial4
0.0199999999999996	2.543	104-6-Inactive-1416	Trial4
0.85	2.494	104-6-Inactive-1416	Trial4
-0.18	2.16	104-6-Inactive-1416	Trial4
0.82	2.468	104-6-Inactive-1416	Trial4
0.38	2.125	104-6-Inactive-1416	Trial4
0.88	2.47	104-6-Inactive-1416	Trial4
0.89	2.446	104-6-Inactive-1416	Trial4
0.8	2.153	104-6-Inactive-1416	Trial4
0.36	2.275	104-6-Inactive-1416	Trial4
-0.23	2.291	104-6-Inactive-1416	Trial4
-0.94	2.199	104-6-Inactive-1416	Trial4
1.0	2.22	104-6-Inactive-1416	Trial4
-1.0	2.291	104-6-Inactive-1416	Trial4
0.79	2.746	104-6-Inactive-1416	Trial4
0.9	2.179	104-6-Inactive-1416	Trial4
0.9	2.309	104-6-Inactive-1416	Trial4
0.77	3.132	104-6-Inactive-1416	Trial4
0.91	2.958	104-6-Inactive-1416	Trial4
0.39	3.008	104-6-Inactive-1416	Trial4
-0.84	2.516	104-6-Inactive-1416	Trial4
-1.3	2.251	104-6-Inactive-1416	Trial4
0.41	2.078	104-6-Inactive-1416	Trial4
0.35	2.171	104-6-Inactive-1416	Trial4
-0.95	2.474	104-6-Inactive-1416	Trial4
0.2	2.42	104-6-Inactive-1416	Trial4
-0.04	2.351	104-6-Inactive-1416	Trial4
-0.87	2.055	104-6-Inactive-1416	Trial4
-0.0800000000000001	2.459	104-6-Inactive-1416	Trial4
0.88	2.763	104-6-Inactive-1416	Trial4
-1.56	2.019	104-6-Inactive-1416	Trial4
0.8	2.142	104-6-Inactive-1416	Trial4
-0.2	2.366	104-6-Inactive-1416	Trial4
0.7	2.659	104-6-Inactive-1416	Trial4
-0.26	2.201	104-6-Inactive-1416	Trial4
0.71	2.214	104-6-Inactive-1416	Trial4
-0.18	2.806	104-6-Inactive-1416	Trial4
0.11	2.43	104-6-Inactive-1416	Trial4
0.68	2.202	104-6-Inactive-1416	Trial4
0.32	2.407	104-6-Inactive-1416	Trial4
0.35	2.17	104-6-Inactive-1416	Trial4
0.41	2.104	104-6-Inactive-1416	Trial4
0.77	2.874	104-6-Inactive-1416	Trial4
-0.27	2.281	104-6-Inactive-1416	Trial4
-0.4	2.293	104-6-Inactive-1416	Trial4
-0.0800000000000001	2.253	104-6-Inactive-1416	Trial4
0.52	2.655	104-6-Inactive-1416	Trial4
-1.2	2.302	104-6-Inactive-1416	Trial4
0.0899999999999999	2.256	104-6-Inactive-1416	Trial4
0.39	2.292	104-6-Inactive-1416	Trial4
-0.94	2.108	104-6-Inactive-1416	Trial4
0.68	2.169	104-6-Inactive-1416	Trial4
0.29	2.07	104-6-Inactive-1416	Trial4
0.79	2.857	104-6-Inactive-1416	Trial4
-1.32	2.144	104-6-Inactive-1416	Trial4
-0.33	2.147	104-6-Inactive-1416	Trial4
0.8	2.583	104-6-Inactive-1416	Trial4
-0.63	2.262	104-6-Inactive-1416	Trial4
-0.28	2.327	104-6-Inactive-1416	Trial4
0.0	2.073	104-6-Inactive-1416	Trial4
0.9	2.172	104-6-Inactive-1416	Trial4
-0.2	2.412	104-6-Inactive-1416	Trial4
-0.64	2.209	104-6-Inactive-1416	Trial4
-0.2	2.123	104-6-Inactive-1416	Trial4
0.92	2.357	104-6-Inactive-1416	Trial4
-0.7	2.233	104-6-Inactive-1416	Trial4
0.62	2.339	104-6-Inactive-1416	Trial4
0.41	2.156	104-6-Inactive-1416	Trial4
0.58	2.248	104-6-Inactive-1416	Trial4
0.2	2.193	104-6-Inactive-1416	Trial4
-0.4	2.133	104-6-Inactive-1416	Trial4
-1.04	2.11	104-6-Inactive-1416	Trial4
0.0999999999999996	2.616	104-6-Inactive-1416	Trial4
-0.4	2.504	104-6-Inactive-1416	Trial4
-0.71	2.253	104-6-Inactive-1416	Trial4
0.18	2.843	104-6-Inactive-1416	Trial4
-0.56	2.222	104-6-Inactive-1416	Trial4
0.96	2.744	104-6-Inactive-1416	Trial4
0.9	2.19	104-6-Inactive-1416	Trial4
0.54	2.767	104-6-Inactive-1416	Trial4
0.36	2.389	104-6-Inactive-1416	Trial4
0.5	2.16	104-6-Inactive-1416	Trial4
0.89	2.397	104-6-Inactive-1416	Trial4
0.54	2.218	104-6-Inactive-1416	Trial4
0.95	1.968	104-6-Inactive-1416	Trial4
0.64	2.324	104-6-Inactive-1416	Trial4
0.3	2.508	104-6-Inactive-1416	Trial4
0.92	2.336	104-6-Inactive-1416	Trial4
-0.79	2.169	104-6-Inactive-1416	Trial4
0.31	2.956	104-6-Inactive-1416	Trial4
-0.43	2.176	104-6-Inactive-1416	Trial4
0.81	2.389	104-6-Inactive-1416	Trial4
0.89	2.568	104-6-Inactive-1416	Trial4
0.79	2.131	104-6-Inactive-1416	Trial4
0.96	2.124	104-6-Inactive-1416	Trial4
0.31	2.13	104-6-Inactive-1416	Trial4
-1.22	2.072	104-6-Inactive-1416	Trial4
0.24	2.161	104-6-Inactive-1416	Trial4
-0.16	2.129	104-6-Inactive-1416	Trial4
-0.38	2.115	104-6-Inactive-1416	Trial4
0.61	2.556	104-6-Inactive-1416	Trial4
-0.81	1.902	104-6-Inactive-1416	Trial4
0.87	2.255	104-6-Inactive-1416	Trial4
0.28	2.396	104-6-Inactive-1416	Trial4
0.43	2.12	104-6-Inactive-1416	Trial4
1.0	2.394	104-6-Inactive-1416	Trial4
0.23	2.081	104-6-Inactive-1416	Trial4
0.76	2.222	104-6-Inactive-1416	Trial4
0.39	2.074	104-6-Inactive-1416	Trial4
-0.18	2.267	104-6-Inactive-1416	Trial4
0.68	2.49	104-6-Inactive-1416	Trial4
0.3	2.551	104-6-Inactive-1416	Trial4
-1.23	2.385	104-6-Inactive-1416	Trial4
-0.95	2.485	104-6-Inactive-1416	Trial4
-0.51	2.268	104-6-Inactive-1416	Trial4
-1.4	2.392	104-6-Inactive-1416	Trial4
0.0599999999999996	3.009	104-6-Inactive-1416	Trial4
-0.0999999999999996	2.611	104-6-Inactive-1416	Trial4
-0.77	2.322	104-6-Inactive-1416	Trial4
0.6	2.189	104-6-Inactive-1416	Trial4
0.0	2.483	104-6-Inactive-1416	Trial4
0.91	2.743	104-6-Inactive-1416	Trial4
0.34	2.457	104-6-Inactive-1416	Trial4
0.8	2.298	104-6-Inactive-1416	Trial4
0.17	2.19	104-6-Inactive-1416	Trial4
0.0499999999999998	2.06	104-6-Inactive-1416	Trial4
0.3	2.653	104-6-Inactive-1416	Trial4
-0.04	2.12	104-6-Inactive-1416	Trial4
0.0599999999999996	2.328	104-6-Inactive-1416	Trial4
0.0999999999999996	2.034	104-6-Inactive-1416	Trial4
0.91	3.022	104-6-Inactive-1416	Trial4
0.7	2.279	104-6-Inactive-1416	Trial4
-0.11	2.347	104-6-Inactive-1416	Trial4
0.92	2.147	104-6-Inactive-1416	Trial4
-0.79	2.131	104-6-Inactive-1416	Trial4
-0.0899999999999999	2.113	104-6-Inactive-1416	Trial4
0.0599999999999996	2.294	104-6-Inactive-1416	Trial4
-0.2	2.13	104-6-Inactive-1416	Trial4
0.28	2.13	104-6-Inactive-1416	Trial4
-0.34	2.186	104-6-Inactive-1416	Trial4
-0.18	2.212	104-6-Inactive-1416	Trial4
-0.11	2.709	104-6-Inactive-1416	Trial4
0.79	2.693	104-6-Inactive-1416	Trial4
0.8	2.21	104-6-Inactive-1416	Trial4
-0.0800000000000001	2.681	104-6-Inactive-1416	Trial4
0.3	2.261	104-6-Inactive-1416	Trial4
0.97	2.063	104-6-Inactive-1416	Trial4
0.0999999999999996	2.002	104-6-Inactive-1416	Trial4
0.0	2.068	104-6-Inactive-1416	Trial4
0.0499999999999998	2.181	104-6-Inactive-1416	Trial4
-1.1	2.3	104-6-Inactive-1416	Trial4
0.6	2.854	104-6-Inactive-1416	Trial4
0.9	2.408	104-6-Inactive-1416	Trial4
-0.04	2.461	104-6-Inactive-1416	Trial4
0.58	2.291	104-6-Inactive-1416	Trial4
0.8	2.071	104-6-Inactive-1416	Trial4
-0.34	2.395	104-6-Inactive-1416	Trial4
0.9	2.087	104-6-Inactive-1416	Trial4
0.84	2.266	104-6-Inactive-1416	Trial4
0.31	2.181	104-6-Inactive-1416	Trial4
-0.13	2.386	104-6-Inactive-1416	Trial4
0.7	1.981	104-6-Inactive-1416	Trial4
-0.12	2.265	104-6-Inactive-1416	Trial4
0.82	2.887	104-6-Inactive-1416	Trial4
0.56	2.214	104-6-Inactive-1416	Trial4
-0.88	2.009	104-6-Inactive-1416	Trial4
0.23	2.625	104-6-Inactive-1416	Trial4
0.6	2.145	104-6-Inactive-1416	Trial4
0.8	2.343	104-6-Inactive-1416	Trial4
-1.11	2.342	104-6-Inactive-1416	Trial4
-0.74	2.331	104-6-Inactive-1416	Trial4
-1.08	2.37	104-6-Inactive-1416	Trial4
-0.74	3.135	104-6-Inactive-1416	Trial4
0.27	2.538	104-6-Inactive-1416	Trial4
0.9	2.263	104-6-Inactive-1416	Trial4
0.7	2.852	104-6-Inactive-1416	Trial4
-0.2	2.221	104-6-Inactive-1416	Trial4
-0.34	2.999	104-6-Inactive-1416	Trial4
0.64	2.163	104-6-Inactive-1416	Trial4
0.2	2.303	104-6-Inactive-1416	Trial4
-1.42	2.328	104-6-Inactive-1416	Trial4
-0.48	2.06	104-6-Inactive-1416	Trial4
-0.11	2.186	104-6-Inactive-1416	Trial4
-1.0	2.081	104-6-Inactive-1416	Trial4
0.0800000000000001	2.639	104-6-Inactive-1416	Trial4
0.3	2.6	104-6-Inactive-1416	Trial4
0.37	2.163	104-6-Inactive-1416	Trial4
-1.0	2.379	104-6-Inactive-1416	Trial4
0.77	2.298	104-6-Inactive-1416	Trial4
0.7	2.727	104-6-Inactive-1416	Trial4
-1.67	2.192	104-6-Inactive-1416	Trial4
0.0700000000000003	2.87	104-6-Inactive-1416	Trial4
-1.03	2.512	104-6-Inactive-1416	Trial4
-1.18	2.235	104-6-Inactive-1416	Trial4
0.37	2.522	104-6-Inactive-1416	Trial4
0.63	2.763	104-6-Inactive-1416	Trial4
-0.9	2.511	104-6-Inactive-1416	Trial4
0.37	2.814	104-6-Inactive-1416	Trial4
0.14	2.116	104-6-Inactive-1416	Trial4
0.66	2.186	104-6-Inactive-1416	Trial4
0.27	2.186	104-6-Inactive-1416	Trial4
0.65	2.559	104-6-Inactive-1416	Trial4
-0.23	2.733	104-6-Inactive-1416	Trial4
-0.0800000000000001	2.239	104-6-Inactive-1416	Trial4
-0.2	2.288	104-6-Inactive-1416	Trial4
-0.58	2.108	104-6-Inactive-1416	Trial4
-1.59	2.123	104-6-Inactive-1416	Trial4
0.9	2.097	104-6-Inactive-1416	Trial4
0.5	2.1	104-6-Inactive-1416	Trial4
0.2	2.622	104-6-Inactive-1416	Trial4
-1.41	2.45	104-6-Inactive-1416	Trial4
-0.27	2.886	104-6-Inactive-1416	Trial4
-0.04	2.205	104-6-Inactive-1416	Trial4
1.0	2.346	104-6-Inactive-1416	Trial4
-0.3	2.24	104-6-Inactive-1416	Trial4
0.42	2.608	104-6-Inactive-1416	Trial4
0.46	2.035	104-6-Inactive-1416	Trial4
0.0499999999999998	2.307	104-6-Inactive-1416	Trial4
0.0899999999999999	2.541	104-6-Inactive-1416	Trial4
-0.45	2.604	104-6-Inactive-1416	Trial4
0.84	2.825	104-6-Inactive-1416	Trial4
0.54	2.383	104-6-Inactive-1416	Trial4
0.5	2.328	104-6-Inactive-1416	Trial4
-0.0199999999999996	2.241	104-6-Inactive-1416	Trial4
0.71	2.336	104-6-Inactive-1416	Trial4
-0.17	2.881	104-6-Inactive-1416	Trial4
-0.95	2.133	104-6-Inactive-1416	Trial4
0.0700000000000003	2.055	104-6-Inactive-1416	Trial4
0.0300000000000002	2.312	104-6-Inactive-1416	Trial4
0.73	2.131	104-6-Inactive-1416	Trial4
-0.36	2.201	104-6-Inactive-1416	Trial4
0.3	2.356	104-6-Inactive-1416	Trial4
-0.53	2.271	104-6-Inactive-1416	Trial4
0.33	2.072	104-6-Inactive-1416	Trial4
-0.15	2.385	104-6-Inactive-1416	Trial4
-0.36	2.385	104-6-Inactive-1416	Trial4
-0.67	2.141	104-6-Inactive-1416	Trial4
0.0199999999999996	2.095	104-6-Inactive-1416	Trial4
-0.17	2.388	104-6-Inactive-1416	Trial4
-0.66	2.152	104-6-Inactive-1416	Trial4
0.22	2.611	104-6-Inactive-1416	Trial4
0.8	2.811	104-6-Inactive-1416	Trial4
0.6	2.033	104-6-Inactive-1416	Trial4
0.72	2.094	104-6-Inactive-1416	Trial4
-0.0599999999999996	2.292	104-6-Inactive-1416	Trial4
0.68	2.536	104-6-Inactive-1416	Trial4
-0.49	1.89	104-6-Inactive-1416	Trial4
-0.23	2.211	104-6-Inactive-1416	Trial4
0.19	2.334	104-6-Inactive-1416	Trial4
0.35	2.162	104-6-Inactive-1416	Trial4
0.0899999999999999	2.439	104-6-Inactive-1416	Trial4
0.0599999999999996	2.634	104-6-Inactive-1416	Trial4
0.6	2.41	104-6-Inactive-1416	Trial4
0.39	2.751	104-6-Inactive-1416	Trial4
0.23	2.559	104-6-Inactive-1416	Trial4
0.0300000000000002	2.199	104-6-Inactive-1416	Trial4
-0.56	2.331	104-6-Inactive-1416	Trial4
0.67	2.891	104-6-Inactive-1416	Trial4
-0.34	1.995	104-6-Inactive-1416	Trial4
0.19	2.516	104-6-Inactive-1416	Trial4
-0.71	2.669	104-6-Inactive-1416	Trial4
0.0	2.229	104-6-Inactive-1416	Trial4
0.7	2.621	104-6-Inactive-1416	Trial4
1.0	2.501	104-6-Inactive-1416	Trial4
0.55	2.656	104-6-Inactive-1416	Trial4
-0.32	2.028	104-6-Inactive-1416	Trial4
0.85	2.589	104-6-Inactive-1416	Trial4
0.2	2.819	104-6-Inactive-1416	Trial4
-0.15	2.339	104-6-Inactive-1416	Trial4
-0.61	2.733	104-6-Inactive-1416	Trial4
0.17	2.202	104-6-Inactive-1416	Trial4
-0.42	2.52	104-6-Inactive-1416	Trial4
0.24	2.183	104-6-Inactive-1416	Trial4
-0.04	2.437	104-6-Inactive-1416	Trial4
0.71	2.142	104-6-Inactive-1416	Trial4
0.2	2.267	104-6-Inactive-1416	Trial4
-0.11	2.27	104-6-Inactive-1416	Trial4
0.2	2.116	104-6-Inactive-1416	Trial4
0.33	2.2	104-6-Inactive-1416	Trial4
0.7	2.229	104-6-Inactive-1416	Trial4
-0.0499999999999998	2.166	104-6-Inactive-1416	Trial4
0.0999999999999996	2.15	104-6-Inactive-1416	Trial4
0.37	2.42	104-6-Inactive-1416	Trial4
-0.94	2.107	104-6-Inactive-1416	Trial4
-1.08	2.187	104-6-Inactive-1416	Trial4
0.22	2.182	104-6-Inactive-1416	Trial4
0.18	2.385	104-6-Inactive-1416	Trial4
-0.6	2.341	104-6-Inactive-1416	Trial4
-0.89	2.35	104-6-Inactive-1416	Trial4
-0.59	2.136	104-6-Inactive-1416	Trial4
-0.49	2.08	104-6-Inactive-1416	Trial4
0.47	2.351	104-6-Inactive-1416	Trial4
0.96	3.09	104-6-Inactive-1416	Trial4
0.92	3.032	104-6-Inactive-1416	Trial4
-0.16	2.21	104-6-Inactive-1416	Trial4
0.18	2.18	104-6-Inactive-1416	Trial4
-0.54	2.258	104-6-Inactive-1416	Trial4
0.14	2.234	104-6-Inactive-1416	Trial4
-0.52	2.204	104-6-Inactive-1416	Trial4
0.76	2.452	104-6-Inactive-1416	Trial4
0.6	2.807	104-6-Inactive-1416	Trial4
0.0700000000000003	2.357	104-6-Inactive-1416	Trial4
0.46	2.501	104-6-Inactive-1416	Trial4
-1.62	2.135	104-6-Inactive-1416	Trial4
0.33	2.26	104-6-Inactive-1416	Trial4
0.65	2.055	104-6-Inactive-1416	Trial4
0.7	2.801	104-6-Inactive-1416	Trial4
-0.15	2.157	104-6-Inactive-1416	Trial4
0.44	2.426	104-6-Inactive-1416	Trial4
-0.4	2.844	104-6-Inactive-1416	Trial4
-1.78	2.143	104-6-Inactive-1416	Trial4
0.8	2.362	104-6-Inactive-1416	Trial4
-0.88	2.2	104-6-Inactive-1416	Trial4
0.85	2.302	104-6-Inactive-1416	Trial4
0.73	2.259	104-6-Inactive-1416	Trial4
0.28	2.287	104-6-Inactive-1416	Trial4
0.84	2.172	104-6-Inactive-1416	Trial4
-0.12	2.288	104-6-Inactive-1416	Trial4
0.85	2.422	104-6-Inactive-1416	Trial4
-0.89	2.17	104-6-Inactive-1416	Trial4
0.17	3.106	104-6-Inactive-1416	Trial4
-0.75	2.153	104-6-Inactive-1416	Trial4
0.88	2.271	104-6-Inactive-1416	Trial4
0.64	2.614	104-6-Inactive-1416	Trial4
0.58	2.613	104-6-Inactive-1416	Trial4
-1.0	2.246	104-6-Inactive-1416	Trial4
-0.25	2.307	104-6-Inactive-1416	Trial4
0.28	2.665	104-6-Inactive-1416	Trial4
-0.28	3.002	104-6-Inactive-1416	Trial4
0.4	2.161	104-6-Inactive-1416	Trial4
-0.48	1.912	104-6-Inactive-1416	Trial4
0.7	2.875	104-6-Inactive-1416	Trial4
-1.0	2.335	104-6-Inactive-1416	Trial4
-0.43	2.156	104-6-Inactive-1416	Trial4
0.7	2.878	104-6-Inactive-1416	Trial4
-0.48	2.004	104-6-Inactive-1416	Trial4
0.92	1.921	104-6-Inactive-1416	Trial4
0.0899999999999999	2.002	104-6-Inactive-1416	Trial4
0.11	2.248	104-6-Inactive-1416	Trial4
-0.0199999999999996	2.163	104-6-Inactive-1416	Trial4
0.49	2.497	104-6-Inactive-1416	Trial4
-1.49	2.433	104-6-Inactive-1416	Trial4
-0.39	2.048	104-6-Inactive-1416	Trial4
-0.78	1.913	104-6-Inactive-1416	Trial4
0.7	2.61	104-6-Inactive-1416	Trial4
-0.34	2.228	104-6-Inactive-1416	Trial4
-0.15	2.129	104-6-Inactive-1416	Trial4
-0.4	2.405	104-6-Inactive-1416	Trial4
0.0700000000000003	2.385	104-6-Inactive-1416	Trial4
-0.83	2.578	104-6-Inactive-1416	Trial4
-0.04	2.274	104-6-Inactive-1416	Trial4
-0.4	2.496	104-6-Inactive-1416	Trial4
0.89	2.314	104-6-Inactive-1416	Trial4
-0.59	2.862	104-6-Inactive-1416	Trial4
-0.0800000000000001	2.278	104-6-Inactive-1416	Trial4
0.66	2.243	104-6-Inactive-1416	Trial4
0.0300000000000002	2.276	104-6-Inactive-1416	Trial4
-0.37	2.518	104-6-Inactive-1416	Trial4
-1.08	2.248	104-6-Inactive-1416	Trial4
0.62	2.286	104-6-Inactive-1416	Trial4
0.42	2.321	104-6-Inactive-1416	Trial4
0.6	2.307	104-6-Inactive-1416	Trial4
0.66	2.394	104-6-Inactive-1416	Trial4
0.44	2.316	104-6-Inactive-1416	Trial4
-0.94	2.087	104-6-Inactive-1416	Trial4
0.5	2.305	104-6-Inactive-1416	Trial4
-0.0999999999999996	2.339	104-6-Inactive-1416	Trial4
0.17	2.429	104-6-Inactive-1416	Trial4
0.85	2.29	104-6-Inactive-1416	Trial4
0.64	2.108	104-6-Inactive-1416	Trial4
-0.26	2.384	104-6-Inactive-1416	Trial4
-1.0	2.466	104-6-Inactive-1416	Trial4
0.69	2.208	104-6-Inactive-1416	Trial4
-0.36	2.728	104-6-Inactive-1416	Trial4
0.75	2.276	104-6-Inactive-1416	Trial4
-0.77	2.047	104-6-Inactive-1416	Trial4
-0.0800000000000001	2.556	104-6-Inactive-1416	Trial4
0.3	2.276	104-6-Inactive-1416	Trial4
0.73	2.345	104-6-Inactive-1416	Trial4
-0.26	2.142	104-6-Inactive-1416	Trial4
0.0	2.129	104-6-Inactive-1416	Trial4
-0.29	2.209	104-6-Inactive-1416	Trial4
0.5	2.242	104-6-Inactive-1416	Trial4
0.8	2.106	104-6-Inactive-1416	Trial4
0.68	2.659	104-6-Inactive-1416	Trial4
0.71	2.94	104-6-Inactive-1416	Trial4
0.38	2.503	104-6-Inactive-1416	Trial4
0.39	2.209	104-6-Inactive-1416	Trial4
-1.23	2.071	104-6-Inactive-1416	Trial4
-0.16	2.026	104-6-Inactive-1416	Trial4
-1.18	2.458	104-6-Inactive-1416	Trial4
-0.25	2.792	104-6-Inactive-1416	Trial4
0.3	2.062	104-6-Inactive-1416	Trial4
0.2	2.127	104-6-Inactive-1416	Trial4
0.51	2.929	104-6-Inactive-1416	Trial4
0.25	2.137	104-6-Inactive-1416	Trial4
0.0	2.456	104-6-Inactive-1416	Trial4
-0.65	2.156	104-6-Inactive-1416	Trial4
0.55	2.087	104-6-Inactive-1416	Trial4
-0.28	2.354	104-6-Inactive-1416	Trial4
0.21	2.439	104-6-Inactive-1416	Trial4
0.26	2.079	104-6-Inactive-1416	Trial4
-0.0800000000000001	2.317	104-6-Inactive-1416	Trial4
0.32	1.996	104-6-Inactive-1416	Trial4
-1.38	2.267	104-6-Inactive-1416	Trial4
0.44	2.382	104-6-Inactive-1416	Trial4
0.87	2.514	104-6-Inactive-1416	Trial4
-0.64	2.152	104-6-Inactive-1416	Trial4
0.66	2.614	104-6-Inactive-1416	Trial4
-0.39	2.129	104-6-Inactive-1416	Trial4
-0.04	2.682	104-6-Inactive-1416	Trial4
0.22	2.53	104-6-Inactive-1416	Trial4
0.39	2.26	104-6-Inactive-1416	Trial4
-0.32	2.226	104-6-Inactive-1416	Trial4
-0.46	2.105	104-6-Inactive-1416	Trial4
0.16	2.513	104-6-Inactive-1416	Trial4
0.0599999999999996	2.703	104-6-Inactive-1416	Trial4
0.91	2.044	104-6-Inactive-1416	Trial4
-0.2	2.192	104-6-Inactive-1416	Trial4
0.45	2.158	104-6-Inactive-1416	Trial4
0.3	2.46	104-6-Inactive-1416	Trial4
-0.2	2.149	104-6-Inactive-1416	Trial4
-0.43	2.504	104-6-Inactive-1416	Trial4
0.9	2.958	104-6-Inactive-1416	Trial4
0.51	2.083	104-6-Inactive-1416	Trial4
0.58	2.146	104-6-Inactive-1416	Trial4
0.0499999999999998	2.16	104-6-Inactive-1416	Trial4
-0.47	2.129	104-6-Inactive-1416	Trial4
-0.25	2.143	104-6-Inactive-1416	Trial4
0.74	2.886	104-6-Inactive-1416	Trial4
0.34	2.198	104-6-Inactive-1416	Trial4
-0.49	2.329	104-6-Inactive-1416	Trial4
0.92	2.25	104-6-Inactive-1416	Trial4
0.0300000000000002	2.388	104-6-Inactive-1416	Trial4
-0.42	2.2	104-6-Inactive-1416	Trial4
0.18	2.147	104-6-Inactive-1416	Trial4
1.0	2.614	104-6-Inactive-1416	Trial4
-0.66	2.872	104-6-Inactive-1416	Trial4
0.68	2.341	104-6-Inactive-1416	Trial4
-0.69	2.609	104-6-Inactive-1416	Trial4
0.3	2.04	104-6-Inactive-1416	Trial4
0.81	2.581	104-6-Inactive-1416	Trial4
0.48	2.154	104-6-Inactive-1416	Trial4
0.51	2.154	104-6-Inactive-1416	Trial4
0.35	2.502	104-6-Inactive-1416	Trial4
-0.11	2.737	104-6-Inactive-1416	Trial4
-0.4	2.19	104-6-Inactive-1416	Trial4
0.8	2.341	104-6-Inactive-1416	Trial4
0.54	2.357	104-6-Inactive-1416	Trial4
-0.52	2.128	104-6-Inactive-1416	Trial4
0.0999999999999996	2.159	104-6-Inactive-1416	Trial4
0.2	2.154	104-6-Inactive-1416	Trial4
1.0	2.13	104-6-Inactive-1416	Trial4
-0.15	2.208	104-6-Inactive-1416	Trial4
-0.4	2.179	104-6-Inactive-1416	Trial4
-0.11	2.441	104-6-Inactive-1416	Trial4
0.32	2.154	104-6-Inactive-1416	Trial4
0.66	2.341	104-6-Inactive-1416	Trial4
0.39	2.261	104-6-Inactive-1416	Trial4
-0.0700000000000003	2.252	104-6-Inactive-1416	Trial4
0.2	2.186	104-6-Inactive-1416	Trial4
0.42	2.341	104-6-Inactive-1416	Trial4
0.9	2.31	104-6-Inactive-1416	Trial4
-0.78	2.473	104-6-Inactive-1416	Trial4
0.9	2.257	104-6-Inactive-1416	Trial4
-0.46	2.035	104-6-Inactive-1416	Trial4
0.79	2.409	104-6-Inactive-1416	Trial4
-0.43	2.04	104-6-Inactive-1416	Trial4
0.67	2.394	104-6-Inactive-1416	Trial4
0.93	1.974	104-6-Inactive-1416	Trial4
0.04	2.286	104-6-Inactive-1416	Trial4
0.11	2.24	104-6-Inactive-1416	Trial4
0.23	2.023	104-6-Inactive-1416	Trial4
0.93	2.433	104-6-Inactive-1416	Trial4
-0.0599999999999996	2.355	104-6-Inactive-1416	Trial4
0.0	2.221	104-6-Inactive-1416	Trial4
-0.53	1.879	104-6-Inactive-1416	Trial4
0.9	2.403	104-6-Inactive-1416	Trial4
0.3	2.341	104-6-Inactive-1416	Trial4
0.5	2.098	104-6-Inactive-1416	Trial4
0.62	2.447	104-6-Inactive-1416	Trial4
0.46	2.021	104-6-Inactive-1416	Trial4
0.44	1.922	104-6-Inactive-1416	Trial4
0.8	2.015	104-6-Inactive-1416	Trial4
0.95	2.286	104-6-Inactive-1416	Trial4
-1.08	2.057	104-6-Inactive-1416	Trial4
-0.18	1.927	104-6-Inactive-1416	Trial4
0.14	2.357	104-6-Inactive-1416	Trial4
0.18	2.146	104-6-Inactive-1416	Trial4
0.0999999999999996	2.536	104-6-Inactive-1416	Trial4
0.82	2.247	104-6-Inactive-1416	Trial4
0.24	2.405	104-6-Inactive-1416	Trial4
0.47	2.48	104-6-Inactive-1416	Trial4
0.37	2.45	104-6-Inactive-1416	Trial4
0.14	2.402	104-6-Inactive-1416	Trial4
0.17	2.317	104-6-Inactive-1416	Trial4
0.0	2.115	104-6-Inactive-1416	Trial4
0.8	2.41	104-6-Inactive-1416	Trial4
0.79	2.385	104-6-Inactive-1416	Trial4
0.32	2.253	104-6-Inactive-1416	Trial4
-0.63	2.447	104-6-Inactive-1416	Trial4
-0.56	2.099	104-6-Inactive-1416	Trial4
0.85	2.165	104-6-Inactive-1416	Trial4
0.55	2.071	104-6-Inactive-1416	Trial4
-0.0599999999999996	2.138	104-6-Inactive-1416	Trial4
-0.26	2.193	104-6-Inactive-1416	Trial4
0.17	2.17	104-6-Inactive-1416	Trial4
-0.47	2.03	104-6-Inactive-1416	Trial4
-0.72	2.483	104-6-Inactive-1416	Trial4
-1.83	1.996	104-6-Inactive-1416	Trial4
0.00999999999999979	2.214	104-6-Inactive-1416	Trial4
0.97	2.421	104-6-Inactive-1416	Trial4
1.0	2.03	104-6-Inactive-1416	Trial4
-0.44	2.13	104-6-Inactive-1416	Trial4
-1.53	2.19	104-6-Inactive-1416	Trial4
-0.14	2.336	104-6-Inactive-1416	Trial4
-0.0999999999999996	2.355	104-6-Inactive-1416	Trial4
0.8	2.682	104-6-Inactive-1416	Trial4
0.7	2.567	104-6-Inactive-1416	Trial4
-0.19	2.386	104-6-Inactive-1416	Trial4
0.75	2.765	104-6-Inactive-1416	Trial4
0.24	2.123	104-6-Inactive-1416	Trial4
0.43	2.131	104-6-Inactive-1416	Trial4
0.28	2.129	104-6-Inactive-1416	Trial4
-0.28	2.411	104-6-Inactive-1416	Trial4
0.62	2.156	104-6-Inactive-1416	Trial4
-0.47	2.246	104-6-Inactive-1416	Trial4
-0.2	2.246	104-6-Inactive-1416	Trial4
0.2	2.286	104-6-Inactive-1416	Trial4
0.13	2.306	104-6-Inactive-1416	Trial4
0.94	2.648	104-6-Inactive-1416	Trial4
0.11	2.348	104-6-Inactive-1416	Trial4
0.66	2.695	104-6-Inactive-1416	Trial4
1.0	2.665	104-6-Inactive-1416	Trial4
-0.25	2.315	104-6-Inactive-1416	Trial4
0.0499999999999998	2.702	104-6-Inactive-1416	Trial4
0.29	2.136	104-6-Inactive-1416	Trial4
-0.79	2.372	104-6-Inactive-1416	Trial4
0.41	2.123	104-6-Inactive-1416	Trial4
0.44	2.219	104-6-Inactive-1416	Trial4
0.92	2.181	104-6-Inactive-1416	Trial4
0.68	2.608	104-6-Inactive-1416	Trial4
0.57	2.504	104-6-Inactive-1416	Trial4
-0.0800000000000001	2.465	104-6-Inactive-1416	Trial4
0.16	2.163	104-6-Inactive-1416	Trial4
0.9	2.665	104-6-Inactive-1416	Trial4
0.31	2.296	104-6-Inactive-1416	Trial4
0.79	2.523	104-6-Inactive-1416	Trial4
0.23	2.296	104-6-Inactive-1416	Trial4
-0.44	2.296	104-6-Inactive-1416	Trial4
-0.42	2.296	104-6-Inactive-1416	Trial4
0.99	1.997	104-6-Inactive-1416	Trial4
-0.42	2.261	104-6-Inactive-1416	Trial4
-1.08	2.264	104-6-Inactive-1416	Trial4
0.26	2.296	104-6-Inactive-1416	Trial4
0.0	1.983	104-6-Inactive-1416	Trial4
-1.36	2.204	104-6-Inactive-1416	Trial4
-0.2	2.008	104-6-Inactive-1416	Trial4
-0.72	2.135	104-6-Inactive-1416	Trial4
0.8	2.567	104-6-Inactive-1416	Trial4
-0.69	2.138	104-6-Inactive-1416	Trial4
-0.83	2.186	104-6-Inactive-1416	Trial4
-0.8	2.238	104-6-Inactive-1416	Trial4
-0.13	2.615	104-6-Inactive-1416	Trial4
0.25	2.203	104-6-Inactive-1416	Trial4
-0.7	2.194	104-6-Inactive-1416	Trial4
0.6	2.158	104-6-Inactive-1416	Trial4
-0.53	2.19	104-6-Inactive-1416	Trial4
-0.34	2.197	104-6-Inactive-1416	Trial4
0.45	2.198	104-6-Inactive-1416	Trial4
0.16	2.206	104-6-Inactive-1416	Trial4
0.9	2.774	104-6-Inactive-1416	Trial4
-0.04	2.524	104-6-Inactive-1416	Trial4
-0.39	2.926	104-6-Inactive-1416	Trial4
-1.43	2.349	104-6-Inactive-1416	Trial4
-0.2	2.286	104-6-Inactive-1416	Trial4
-0.82	2.136	104-6-Inactive-1416	Trial4
0.19	1.959	104-6-Inactive-1416	Trial4
0.37	2.202	104-6-Inactive-1416	Trial4
-0.83	2.353	104-6-Inactive-1416	Trial4
-0.56	2.116	104-6-Inactive-1416	Trial4
0.58	1.994	104-6-Inactive-1416	Trial4
-1.23	2.31	104-6-Inactive-1416	Trial4
-0.42	2.286	104-6-Inactive-1416	Trial4
0.49	2.152	104-6-Inactive-1416	Trial4
0.72	2.358	104-6-Inactive-1416	Trial4
0.47	2.114	104-6-Inactive-1416	Trial4
0.0	2.422	104-6-Inactive-1416	Trial4
0.77	2.065	104-6-Inactive-1416	Trial4
0.11	2.495	104-6-Inactive-1416	Trial4
-0.32	2.137	104-6-Inactive-1416	Trial4
-1.11	2.192	104-6-Inactive-1416	Trial4
0.29	2.181	104-6-Inactive-1416	Trial4
0.99	2.198	104-6-Inactive-1416	Trial4
-0.5	2.155	104-6-Inactive-1416	Trial4
-1.0	2.339	104-6-Inactive-1416	Trial4
0.16	2.619	104-6-Inactive-1416	Trial4
-0.62	2.149	104-6-Inactive-1416	Trial4
0.19	2.149	104-6-Inactive-1416	Trial4
-0.49	2.149	104-6-Inactive-1416	Trial4
-0.84	2.23	104-6-Inactive-1416	Trial4
-1.34	2.149	104-6-Inactive-1416	Trial4
-0.3	2.207	104-6-Inactive-1416	Trial4
0.34	2.063	104-6-Inactive-1416	Trial4
-1.08	2.104	104-6-Inactive-1416	Trial4
-0.11	2.149	104-6-Inactive-1416	Trial4
0.0599999999999996	2.411	104-6-Inactive-1416	Trial4
-0.66	2.365	104-6-Inactive-1416	Trial4
0.46	2.026	104-6-Inactive-1416	Trial4
-1.0	2.197	104-6-Inactive-1416	Trial4
-0.13	2.118	104-6-Inactive-1416	Trial4
0.00999999999999979	2.1	104-6-Inactive-1416	Trial4
0.28	2.956	104-6-Inactive-1416	Trial4
0.23	2.245	104-6-Inactive-1416	Trial4
0.0499999999999998	2.154	104-6-Inactive-1416	Trial4
0.19	2.518	104-6-Inactive-1416	Trial4
0.8	2.167	104-6-Inactive-1416	Trial4
0.11	2.086	104-6-Inactive-1416	Trial4
0.0800000000000001	2.108	104-6-Inactive-1416	Trial4
-0.53	2.403	104-6-Inactive-1416	Trial4
0.57	2.472	104-6-Inactive-1416	Trial4
-0.58	2.435	104-6-Inactive-1416	Trial4
0.9	2.608	104-6-Inactive-1416	Trial4
0.0	2.441	104-6-Inactive-1416	Trial4
0.9	2.213	104-6-Inactive-1416	Trial4
0.82	2.084	104-6-Inactive-1416	Trial4
0.29	2.128	104-6-Inactive-1416	Trial4
-0.04	2.487	104-6-Inactive-1416	Trial4
-1.49	2.278	104-6-Inactive-1416	Trial4
-0.76	2.243	104-6-Inactive-1416	Trial4
0.43	2.278	104-6-Inactive-1416	Trial4
1.0	2.194	104-6-Inactive-1416	Trial4
-0.0199999999999996	2.608	104-6-Inactive-1416	Trial4
-0.74	2.054	104-6-Inactive-1416	Trial4
0.88	2.397	104-6-Inactive-1416	Trial4
-1.32	2.092	104-6-Inactive-1416	Trial4
-1.23	2.082	104-6-Inactive-1416	Trial4
-0.45	2.193	104-6-Inactive-1416	Trial4
-0.0199999999999996	2.228	104-6-Inactive-1416	Trial4
-0.58	2.135	104-6-Inactive-1416	Trial4
-0.49	2.427	104-6-Inactive-1416	Trial4
0.86	2.275	104-6-Inactive-1416	Trial4
-0.31	2.23	104-6-Inactive-1416	Trial4
0.37	2.476	104-6-Inactive-1416	Trial4
0.78	2.675	104-6-Inactive-1416	Trial4
-0.04	2.078	104-6-Inactive-1416	Trial4
-0.97	2.15	104-6-Inactive-1416	Trial4
0.4	2.048	104-6-Inactive-1416	Trial4
0.6	2.147	104-6-Inactive-1416	Trial4
0.0	2.146	104-6-Inactive-1416	Trial4
-0.36	2.738	104-6-Inactive-1416	Trial4
0.52	2.087	104-6-Inactive-1416	Trial4
-0.43	2.566	104-6-Inactive-1416	Trial4
-0.86	2.583	104-6-Inactive-1416	Trial4
0.6	2.073	104-6-Inactive-1416	Trial4
0.5	2.091	104-6-Inactive-1416	Trial4
0.6	2.034	104-6-Inactive-1416	Trial4
0.89	2.082	104-6-Inactive-1416	Trial4
0.2	2.023	104-6-Inactive-1416	Trial4
-0.38	2.325	104-6-Inactive-1416	Trial4
0.49	2.157	104-6-Inactive-1416	Trial4
0.7	2.19	104-6-Inactive-1416	Trial4
1.0	2.264	104-6-Inactive-1416	Trial4
-0.23	2.735	104-6-Inactive-1416	Trial4
-0.35	2.062	104-6-Inactive-1416	Trial4
0.29	2.2	104-6-Inactive-1416	Trial4
-0.45	2.18	104-6-Inactive-1416	Trial4
0.64	2.58	104-6-Inactive-1416	Trial4
0.9	2.454	104-6-Inactive-1416	Trial4
-0.96	2.339	104-6-Inactive-1416	Trial4
-0.61	2.339	104-6-Inactive-1416	Trial4
0.53	2.109	104-6-Inactive-1416	Trial4
0.62	2.173	104-6-Inactive-1416	Trial4
0.68	2.512	104-6-Inactive-1416	Trial4
0.32	2.446	104-6-Inactive-1416	Trial4
0.24	2.527	104-6-Inactive-1416	Trial4
-0.99	2.355	104-6-Inactive-1416	Trial4
-0.0999999999999996	2.265	104-6-Inactive-1416	Trial4
0.96	2.573	104-6-Inactive-1416	Trial4
0.84	2.95	104-6-Inactive-1416	Trial4
0.55	2.267	104-6-Inactive-1416	Trial4
0.23	2.42	104-6-Inactive-1416	Trial4
-0.14	2.045	104-6-Inactive-1416	Trial4
0.57	1.918	104-6-Inactive-1416	Trial4
-0.49	2.067	104-6-Inactive-1416	Trial4
-0.0999999999999996	2.349	104-6-Inactive-1416	Trial4
0.92	2.157	104-6-Inactive-1416	Trial4
0.24	2.251	104-6-Inactive-1416	Trial4
0.27	2.47	104-6-Inactive-1416	Trial4
0.72	2.621	104-6-Inactive-1416	Trial4
-0.4	2.486	104-6-Inactive-1416	Trial4
0.43	1.908	104-6-Inactive-1416	Trial4
1.0	2.092	104-6-Inactive-1416	Trial4
0.35	2.335	104-6-Inactive-1416	Trial4
-0.26	2.107	104-6-Inactive-1416	Trial4
0.24	2.136	104-6-Inactive-1416	Trial4
0.8	2.402	104-6-Inactive-1416	Trial4
-0.32	2.091	104-6-Inactive-1416	Trial4
-0.68	2.091	104-6-Inactive-1416	Trial4
0.51	2.424	104-6-Inactive-1416	Trial4
0.64	2.259	104-6-Inactive-1416	Trial4
0.57	2.425	104-6-Inactive-1416	Trial4
-0.04	2.188	104-6-Inactive-1416	Trial4
-0.62	2.323	104-6-Inactive-1416	Trial4
0.54	2.664	104-6-Inactive-1416	Trial4
-0.59	2.359	104-6-Inactive-1416	Trial4
0.55	2.34	104-6-Inactive-1416	Trial4
0.69	2.453	104-6-Inactive-1416	Trial4
0.82	2.166	104-6-Inactive-1416	Trial4
-0.3	2.126	104-6-Inactive-1416	Trial4
-0.0999999999999996	2.126	104-6-Inactive-1416	Trial4
0.0	2.126	104-6-Inactive-1416	Trial4
-1.0	2.033	104-6-Inactive-1416	Trial4
0.57	2.924	104-6-Inactive-1416	Trial4
0.3	2.141	104-6-Inactive-1416	Trial4
-0.6	2.141	104-6-Inactive-1416	Trial4
0.0999999999999996	2.141	104-6-Inactive-1416	Trial4
0.2	2.147	104-6-Inactive-1416	Trial4
1.0	2.272	104-6-Inactive-1416	Trial4
0.54	2.923	104-6-Inactive-1416	Trial4
0.13	2.748	104-6-Inactive-1416	Trial4
-0.55	2.145	104-6-Inactive-1416	Trial4
0.55	2.445	104-6-Inactive-1416	Trial4
0.37	2.084	104-6-Inactive-1416	Trial4
-0.36	2.414	104-6-Inactive-1416	Trial4
1.0	2.147	104-6-Inactive-1416	Trial4
-0.94	2.704	104-6-Inactive-1416	Trial4
0.28	2.034	104-6-Inactive-1416	Trial4
0.83	2.245	104-6-Inactive-1416	Trial4
-1.0	2.573	104-6-Inactive-1416	Trial4
0.17	2.506	104-6-Inactive-1416	Trial4
0.64	2.399	104-6-Inactive-1416	Trial4
0.7	2.535	104-6-Inactive-1416	Trial4
-0.63	2.492	104-6-Inactive-1416	Trial4
0.8	1.758	104-6-Inactive-1416	Trial4
-0.38	2.208	104-6-Inactive-1416	Trial4
0.58	2.217	104-6-Inactive-1416	Trial4
0.74	2.398	104-6-Inactive-1416	Trial4
-0.57	2.529	104-6-Inactive-1416	Trial4
0.17	2.219	104-6-Inactive-1416	Trial4
1.0	2.072	104-6-Inactive-1416	Trial4
-0.42	2.381	104-6-Inactive-1416	Trial4
0.44	2.691	104-6-Inactive-1416	Trial4
-0.00999999999999979	2.58	104-6-Inactive-1416	Trial4
-0.38	2.678	104-6-Inactive-1416	Trial4
0.0	2.164	104-6-Inactive-1416	Trial4
-1.04	2.721	104-6-Inactive-1416	Trial4
0.29	2.054	104-6-Inactive-1416	Trial4
0.29	2.366	104-6-Inactive-1416	Trial4
-0.15	2.188	104-6-Inactive-1416	Trial4
0.96	2.47	104-6-Inactive-1416	Trial4
0.3	2.34	104-6-Inactive-1416	Trial4
0.0599999999999996	2.428	104-6-Inactive-1416	Trial4
0.0199999999999996	2.429	104-6-Inactive-1416	Trial4
0.98	2.055	104-6-Inactive-1416	Trial4
-0.04	1.961	104-6-Inactive-1416	Trial4
-1.0	1.949	104-6-Inactive-1416	Trial4
-1.0	2.21	104-6-Inactive-1416	Trial4
-0.33	2.3	104-6-Inactive-1416	Trial4
0.82	2.273	104-6-Inactive-1416	Trial4
0.83	2.273	104-6-Inactive-1416	Trial4
0.3	2.469	104-6-Inactive-1416	Trial4
-0.32	2.742	104-6-Inactive-1416	Trial4
0.94	2.273	104-6-Inactive-1416	Trial4
0.89	2.032	104-6-Inactive-1416	Trial4
0.89	2.273	104-6-Inactive-1416	Trial4
0.21	2.105	104-6-Inactive-1416	Trial4
-0.51	2.087	104-6-Inactive-1416	Trial4
0.18	2.587	104-6-Inactive-1416	Trial4
-0.9	2.108	104-6-Inactive-1416	Trial4
-0.38	2.129	104-6-Inactive-1416	Trial4
0.77	2.362	104-6-Inactive-1416	Trial4
0.26	2.333	104-6-Inactive-1416	Trial4
0.55	1.98	104-6-Inactive-1416	Trial4
-0.34	2.561	104-6-Inactive-1416	Trial4
0.47	2.126	104-6-Inactive-1416	Trial4
0.37	2.048	104-6-Inactive-1416	Trial4
0.85	2.169	104-6-Inactive-1416	Trial4
-0.45	2.108	104-6-Inactive-1416	Trial4
0.57	2.008	104-6-Inactive-1416	Trial4
-0.12	2.316	104-6-Inactive-1416	Trial4
1.0	2.31	104-6-Inactive-1416	Trial4
-0.6	2.186	104-6-Inactive-1416	Trial4
0.66	2.429	104-6-Inactive-1416	Trial4
0.29	2.163	104-6-Inactive-1416	Trial4
-0.25	2.21	104-6-Inactive-1416	Trial4
0.6	2.164	104-6-Inactive-1416	Trial4
0.28	2.123	104-6-Inactive-1416	Trial4
-0.21	2.128	104-6-Inactive-1416	Trial4
-0.23	2.062	104-6-Inactive-1416	Trial4
0.6	2.141	104-6-Inactive-1416	Trial4
0.2	2.274	104-6-Inactive-1416	Trial4
0.17	2.135	104-6-Inactive-1416	Trial4
0.88	2.539	104-6-Inactive-1416	Trial4
-0.21	2.09	104-6-Inactive-1416	Trial4
0.0	1.899	104-6-Inactive-1416	Trial4
0.91	2.499	104-6-Inactive-1416	Trial4
0.56	2.204	104-6-Inactive-1416	Trial4
-0.73	2.128	104-6-Inactive-1416	Trial4
0.84	2.099	104-6-Inactive-1416	Trial4
0.89	2.127	104-6-Inactive-1416	Trial4
0.95	2.107	104-6-Inactive-1416	Trial4
0.24	2.36	104-6-Inactive-1416	Trial4
0.56	2.199	104-6-Inactive-1416	Trial4
0.65	2.205	104-6-Inactive-1416	Trial4
0.88	2.376	104-6-Inactive-1416	Trial4
0.66	2.169	104-6-Inactive-1416	Trial4
0.86	2.385	104-6-Inactive-1416	Trial4
0.11	2.39	104-6-Inactive-1416	Trial4
-0.17	2.348	104-6-Inactive-1416	Trial4
0.47	2.382	104-6-Inactive-1416	Trial4
0.77	2.343	104-6-Inactive-1416	Trial4
-0.92	2.345	104-6-Inactive-1416	Trial4
0.71	2.137	104-6-Inactive-1416	Trial4
0.34	2.163	104-6-Inactive-1416	Trial4
-0.2	2.223	104-6-Inactive-1416	Trial4
-0.76	2.147	104-6-Inactive-1416	Trial4
0.11	1.966	104-6-Inactive-1416	Trial4
-0.45	2.027	104-6-Inactive-1416	Trial4
0.99	1.92	104-6-Inactive-1416	Trial4
0.0	2.276	104-6-Inactive-1416	Trial4
-0.15	2.06	104-6-Inactive-1416	Trial4
0.71	2.508	104-6-Inactive-1416	Trial4
0.65	2.35	104-6-Inactive-1416	Trial4
-0.72	2.197	104-6-Inactive-1416	Trial4
0.3	2.168	104-6-Inactive-1416	Trial4
-0.84	2.047	104-6-Inactive-1416	Trial4
0.72	2.215	104-6-Inactive-1416	Trial4
0.67	2.213	104-6-Inactive-1416	Trial4
0.2	2.088	104-6-Inactive-1416	Trial4
0.48	2.267	104-6-Inactive-1416	Trial4
-0.43	2.367	104-6-Inactive-1416	Trial4
-0.25	2.202	104-6-Inactive-1416	Trial4
0.14	1.895	104-6-Inactive-1416	Trial4
0.39	2.171	104-6-Inactive-1416	Trial4
-0.14	2.174	104-6-Inactive-1416	Trial4
-0.86	2.227	104-6-Inactive-1416	Trial4
-0.22	2.089	104-6-Inactive-1416	Trial4
0.37	2.309	104-6-Inactive-1416	Trial4
-0.11	2.267	104-6-Inactive-1416	Trial4
-0.29	2.328	104-6-Inactive-1416	Trial4
-0.0199999999999996	2.287	104-6-Inactive-1416	Trial4
0.0300000000000002	2.422	104-6-Inactive-1416	Trial4
0.11	2.197	104-6-Inactive-1416	Trial4
0.75	2.415	104-6-Inactive-1416	Trial4
-0.32	2.101	104-6-Inactive-1416	Trial4
0.66	2.417	104-6-Inactive-1416	Trial4
0.24	2.247	104-6-Inactive-1416	Trial4
0.17	2.191	104-6-Inactive-1416	Trial4
-0.22	2.388	104-6-Inactive-1416	Trial4
-0.67	2.215	104-6-Inactive-1416	Trial4
0.24	2.14	104-6-Inactive-1416	Trial4
-0.87	2.29	104-6-Inactive-1416	Trial4
-1.08	2.263	104-6-Inactive-1416	Trial4
-0.79	2.16	104-6-Inactive-1416	Trial4
-0.25	2.12	104-6-Inactive-1416	Trial4
0.0700000000000003	2.12	104-6-Inactive-1416	Trial4
0.0999999999999996	2.306	104-6-Inactive-1416	Trial4
0.8	2.553	104-6-Inactive-1416	Trial4
0.21	2.249	104-6-Inactive-1416	Trial4
0.12	2.197	104-6-Inactive-1416	Trial4
0.15	2.391	104-6-Inactive-1416	Trial4
-0.11	2.197	104-6-Inactive-1416	Trial4
-0.33	2.209	104-6-Inactive-1416	Trial4
-0.56	2.417	104-6-Inactive-1416	Trial4
0.38	2.379	104-6-Inactive-1416	Trial4
-0.9	2.344	104-6-Inactive-1416	Trial4
-1.12	2.374	104-6-Inactive-1416	Trial4
-0.15	2.11	104-6-Inactive-1416	Trial4
-0.93	2.262	104-6-Inactive-1416	Trial4
-0.99	2.215	104-6-Inactive-1416	Trial4
-0.91	2.377	104-6-Inactive-1416	Trial4
-0.28	2.467	104-6-Inactive-1416	Trial4
0.37	2.126	104-6-Inactive-1416	Trial4
0.73	2.378	104-6-Inactive-1416	Trial4
0.7	2.411	104-6-Inactive-1416	Trial4
-1.32	2.536	104-6-Inactive-1416	Trial4
-0.25	2.242	104-6-Inactive-1416	Trial4
0.0800000000000001	2.364	104-6-Inactive-1416	Trial4
-1.0	2.368	104-6-Inactive-1416	Trial4
-1.56	2.284	104-6-Inactive-1416	Trial4
-1.04	2.162	104-6-Inactive-1416	Trial4
0.85	2.3	104-6-Inactive-1416	Trial4
0.2	2.264	104-6-Inactive-1416	Trial4
-0.5	2.261	104-6-Inactive-1416	Trial4
0.61	2.577	104-6-Inactive-1416	Trial4
0.55	2.308	104-6-Inactive-1416	Trial4
0.78	2.33	104-6-Inactive-1416	Trial4
-0.0599999999999996	2.202	104-6-Inactive-1416	Trial4
-0.04	2.145	104-6-Inactive-1416	Trial4
-0.0599999999999996	2.092	104-6-Inactive-1416	Trial4
-0.72	2.896	104-6-Inactive-1416	Trial4
-0.16	2.235	104-6-Inactive-1416	Trial4
-1.16	2.164	104-6-Inactive-1416	Trial4
-0.94	2.483	104-6-Inactive-1416	Trial4
0.47	2.627	104-6-Inactive-1416	Trial4
0.84	2.376	104-6-Inactive-1416	Trial4
0.79	2.645	104-6-Inactive-1416	Trial4
0.0599999999999996	2.613	104-6-Inactive-1416	Trial4
0.46	2.289	104-6-Inactive-1416	Trial4
-1.04	2.221	104-6-Inactive-1416	Trial4
-0.4	2.81	104-6-Inactive-1416	Trial4
-0.47	2.074	104-6-Inactive-1416	Trial4
-0.54	2.31	104-6-Inactive-1416	Trial4
0.26	2.718	104-6-Inactive-1416	Trial4
0.97	2.132	104-6-Inactive-1416	Trial4
-0.67	2.228	104-6-Inactive-1416	Trial4
-1.0	2.874	104-6-Inactive-1416	Trial4
0.93	2.299	104-6-Inactive-1416	Trial4
-0.6	2.052	104-6-Inactive-1416	Trial4
0.69	2.227	104-6-Inactive-1416	Trial4
-0.0700000000000003	2.2	104-6-Inactive-1416	Trial4
0.68	2.539	104-6-Inactive-1416	Trial4
0.17	2.531	104-6-Inactive-1416	Trial4
1.0	2.117	104-6-Inactive-1416	Trial4
0.71	2.141	104-6-Inactive-1416	Trial4
-1.11	2.642	104-6-Inactive-1416	Trial4
0.51	2.249	104-6-Inactive-1416	Trial4
-0.67	2.252	104-6-Inactive-1416	Trial4
0.55	2.228	104-6-Inactive-1416	Trial4
0.66	2.31	104-6-Inactive-1416	Trial4
-0.00999999999999979	2.203	104-6-Inactive-1416	Trial4
0.67	2.173	104-6-Inactive-1416	Trial4
-0.22	2.306	104-6-Inactive-1416	Trial4
0.47	2.135	104-6-Inactive-1416	Trial4
1.0	2.12	104-6-Inactive-1416	Trial4
-0.2	2.562	104-6-Inactive-1416	Trial4
0.3	2.038	104-6-Inactive-1416	Trial4
-0.96	2.147	104-6-Inactive-1416	Trial4
-0.2	2.048	104-6-Inactive-1416	Trial4
0.53	2.062	104-6-Inactive-1416	Trial4
-1.11	2.77	104-6-Inactive-1416	Trial4
0.46	2.155	104-6-Inactive-1416	Trial4
0.82	2.226	104-6-Inactive-1416	Trial4
1.8	3.15093624674993	104-Active-1111	Trial4
3.24	2.50025651875171	104-Active-1111	Trial4
2.9	2.4692027451726	104-Active-1111	Trial4
3.45	2.98257397558469	104-Active-1111	Trial4
2.49	3.11290432701564	104-Active-1111	Trial4
3.98	3.13108638818535	104-Active-1111	Trial4
3.89	2.91381570261874	104-Active-1111	Trial4
3.89	2.91381570261874	104-Active-1111	Trial4
3.59	2.78635368985666	104-Active-1111	Trial4
3.59	2.78635368985666	104-Active-1111	Trial4
2.43	2.98372676805803	104-Active-1111	Trial4
2.23	2.41388575959548	104-Active-1111	Trial4
1.74	2.82733580334669	104-Active-1111	Trial4
1.51	3.0011243846453	104-Active-1111	Trial4
2.37	3.04072860417311	104-Active-1111	Trial4
3.24	3.0294598872148	104-Active-1111	Trial4
2.42	2.61721379536622	104-Active-1111	Trial4
2.34	2.53746988761736	104-Active-1111	Trial4
2.34	2.53746988761736	104-Active-1111	Trial4
2.46	3.05436770802186	104-Active-1111	Trial4
2.8	2.36398144163725	104-Active-1111	Trial4
1.5	2.74363215577078	104-Active-1111	Trial4
3.6	3.04522722332202	104-Active-1111	Trial4
2.27	2.66389847990778	104-Active-1111	Trial4
2.12	2.66389847990778	104-Active-1111	Trial4
1.54	2.71943374571654	104-Active-1111	Trial4
2.16	2.52399790457096	104-Active-1111	Trial4
2.27	2.52399790457096	104-Active-1111	Trial4
2.21	2.52399790457096	104-Active-1111	Trial4
2.0	2.52399790457096	104-Active-1111	Trial4
1.54	2.52399790457096	104-Active-1111	Trial4
1.5	2.52399790457096	104-Active-1111	Trial4
3.19	2.68969306415587	104-Active-1111	Trial4
2.02	2.77625822914341	104-Active-1111	Trial4
2.62	2.50933220150778	104-Active-1111	Trial4
2.86	2.72380617160654	104-Active-1111	Trial4
2.85	2.72380617160654	104-Active-1111	Trial4
3.4	2.96343352777294	104-Active-1111	Trial4
3.1	3.07103545008459	104-Active-1111	Trial4
3.1	3.07103545008459	104-Active-1111	Trial4
3.1	3.07103545008459	104-Active-1111	Trial4
3.09	3.07103545008459	104-Active-1111	Trial4
2.95	3.07103545008459	104-Active-1111	Trial4
2.82	3.07103545008459	104-Active-1111	Trial4
2.82	3.07103545008459	104-Active-1111	Trial4
2.37	3.07103545008459	104-Active-1111	Trial4
3.52	3.05254643233913	104-Active-1111	Trial4
1.59	2.84029619210019	104-Active-1111	Trial4
1.95	2.54157969510367	104-Active-1111	Trial4
3.74	3.08249516224558	104-Active-1111	Trial4
3.18	3.10329999682357	104-Active-1111	Trial4
2.85	3.10329999682357	104-Active-1111	Trial4
2.85	3.10329999682357	104-Active-1111	Trial4
3.61	3.11240637523721	104-Active-1111	Trial4
2.6	3.04830702096529	104-Active-1111	Trial4
1.54	2.99671103121187	104-Active-1111	Trial4
1.7	2.99700775590175	104-Active-1111	Trial4
3.42	2.9957287701695	104-Active-1111	Trial4
3.55	3.11763827953929	104-Active-1111	Trial4
3.28	3.11763827953929	104-Active-1111	Trial4
2.6	3.04329680752347	104-Active-1111	Trial4
3.3	3.13806453434053	104-Active-1111	Trial4
3.3	3.13806453434053	104-Active-1111	Trial4
3.3	3.13806453434053	104-Active-1111	Trial4
3.3	3.13806453434053	104-Active-1111	Trial4
3.3	3.13806453434053	104-Active-1111	Trial4
3.3	3.13806453434053	104-Active-1111	Trial4
3.3	3.13806453434053	104-Active-1111	Trial4
3.3	3.13806453434053	104-Active-1111	Trial4
3.1	3.13806453434053	104-Active-1111	Trial4
3.1	3.13806453434053	104-Active-1111	Trial4
3.09	3.13806453434053	104-Active-1111	Trial4
2.59	3.13806453434053	104-Active-1111	Trial4
3.27	2.87953888499435	104-Active-1111	Trial4
3.93	3.12194590348552	104-Active-1111	Trial4
3.49	2.78759174804549	104-Active-1111	Trial4
3.49	2.78759174804549	104-Active-1111	Trial4
3.49	2.78759174804549	104-Active-1111	Trial4
3.16	2.73700871499201	104-Active-1111	Trial4
3.46	3.0203262237722	104-Active-1111	Trial4
3.3	3.0203262237722	104-Active-1111	Trial4
3.12	3.0203262237722	104-Active-1111	Trial4
1.74	3.0203262237722	104-Active-1111	Trial4
3.0	2.66200217039543	104-Active-1111	Trial4
1.66	2.83865567973429	104-Active-1111	Trial4
3.04	2.76925961921652	104-Active-1111	Trial4
2.96	2.76925961921652	104-Active-1111	Trial4
2.96	2.76925961921652	104-Active-1111	Trial4
2.95	2.76925961921652	104-Active-1111	Trial4
3.41	2.87199798511698	104-Active-1111	Trial4
3.34	2.87199798511698	104-Active-1111	Trial4
1.6	2.48549190745858	104-Active-1111	Trial4
2.37	2.74959393459739	104-Active-1111	Trial4
2.37	2.74959393459739	104-Active-1111	Trial4
2.37	2.74959393459739	104-Active-1111	Trial4
2.13	2.74959393459739	104-Active-1111	Trial4
2.12	2.74959393459739	104-Active-1111	Trial4
3.89	3.1719832359599	104-Active-1111	Trial4
2.58	2.50996657843098	104-Active-1111	Trial4
1.86	2.6991848436035	104-Active-1111	Trial4
2.46	2.75078424398554	104-Active-1111	Trial4
2.07	2.70328100857533	104-Active-1111	Trial4
2.26	2.62357120711267	104-Active-1111	Trial4
2.68	2.77358088567723	104-Active-1111	Trial4
2.52	2.77358088567723	104-Active-1111	Trial4
2.6	2.59676366616464	104-Active-1111	Trial4
2.68	2.86064400244319	104-Active-1111	Trial4
2.68	2.86064400244319	104-Active-1111	Trial4
2.68	2.86064400244319	104-Active-1111	Trial4
2.15	2.86064400244319	104-Active-1111	Trial4
2.96	2.92713420737728	104-Active-1111	Trial4
2.96	2.92713420737728	104-Active-1111	Trial4
2.95	2.92713420737728	104-Active-1111	Trial4
2.48	2.92713420737728	104-Active-1111	Trial4
3.72	2.78931411549825	104-Active-1111	Trial4
3.64	2.78931411549825	104-Active-1111	Trial4
3.64	2.78931411549825	104-Active-1111	Trial4
3.63	2.78931411549825	104-Active-1111	Trial4
3.57	2.78931411549825	104-Active-1111	Trial4
2.2	2.31969442901509	104-Active-1111	Trial4
2.1	2.31969442901509	104-Active-1111	Trial4
2.3	2.3106869588314	104-Active-1111	Trial4
2.3	2.3106869588314	104-Active-1111	Trial4
3.4	2.35886208807962	104-Active-1111	Trial4
2.7	2.35886208807962	104-Active-1111	Trial4
3.1	2.30336774981429	104-Active-1111	Trial4
2.3	2.30336774981429	104-Active-1111	Trial4
1.9	2.30336774981429	104-Active-1111	Trial4
3.4	2.35937709300114	104-Active-1111	Trial4
2.9	2.35937709300114	104-Active-1111	Trial4
3.0	2.36537979937118	104-Active-1111	Trial4
2.5	2.36537979937118	104-Active-1111	Trial4
1.6	2.36537979937118	104-Active-1111	Trial4
3.36	2.81788495144249	104-Active-1111	Trial4
2.33	2.54779727107673	104-Active-1111	Trial4
2.37	2.52746992450545	104-Active-1111	Trial4
3.2	2.46949946986248	104-Active-1111	Trial4
1.66	2.75644588749365	104-Active-1111	Trial4
2.07	2.79817492865131	104-Active-1111	Trial4
2.54	2.73466902375914	104-Active-1111	Trial4
2.06	2.6379640598863	104-Active-1111	Trial4
2.0	2.37787975326108	104-Active-1111	Trial4
3.22	2.59195809043998	104-Active-1111	Trial4
3.76	2.55629314696752	104-Active-1111	Trial4
2.44	2.07140407615555	104-Active-1111	Trial4
3.01	2.6068250205917	104-Active-1111	Trial4
2.21	2.6068250205917	104-Active-1111	Trial4
2.8	2.64401792568563	104-Active-1111	Trial4
3.61	2.83025530144484	104-Active-1111	Trial4
1.92	2.7919846377072	104-Active-1111	Trial4
3.28	2.64492174226976	104-Active-1111	Trial4
3.28	2.64492174226976	104-Active-1111	Trial4
2.95	2.64492174226976	104-Active-1111	Trial4
2.54	2.64492174226976	104-Active-1111	Trial4
3.05	2.64492174226976	104-Active-1111	Trial4
2.96	2.64492174226976	104-Active-1111	Trial4
2.86	2.64492174226976	104-Active-1111	Trial4
2.73	2.64492174226976	104-Active-1111	Trial4
2.73	2.64492174226976	104-Active-1111	Trial4
2.73	2.64492174226976	104-Active-1111	Trial4
2.72	2.64492174226976	104-Active-1111	Trial4
2.41	2.64492174226976	104-Active-1111	Trial4
1.78	2.64492174226976	104-Active-1111	Trial4
1.78	2.64492174226976	104-Active-1111	Trial4
3.04	2.95616888881374	104-Active-1111	Trial4
2.77	2.5560612242214	104-Active-1111	Trial4
1.95	2.91280956717604	104-Active-1111	Trial4
2.79	2.64693060252655	104-Active-1111	Trial4
2.74	2.64693060252655	104-Active-1111	Trial4
2.58	2.16986892439598	104-Active-1111	Trial4
2.4	2.68695432937454	104-Active-1111	Trial4
3.3	2.97549692119956	104-Active-1111	Trial4
3.29	2.97549692119956	104-Active-1111	Trial4
2.54	2.80603642761889	104-Active-1111	Trial4
3.41	2.99060259535463	104-Active-1111	Trial4
3.7	2.79438572025522	104-Active-1111	Trial4
2.55	2.88911251952884	104-Active-1111	Trial4
2.55	2.88911251952884	104-Active-1111	Trial4
2.19	2.79963467770038	104-Active-1111	Trial4
4.0	3.03935753146813	104-Active-1111	Trial4
2.1	2.90072229934909	104-Active-1111	Trial4
1.8	2.96271729576288	104-Active-1111	Trial4
1.62	2.92470925042892	104-Active-1111	Trial4
3.0	2.82341699106306	104-Active-1111	Trial4
2.52	2.92703870977593	104-Active-1111	Trial4
3.57	2.92405099910539	104-Active-1111	Trial4
2.17	2.99256711743937	104-Active-1111	Trial4
2.3	2.92446368516833	104-Active-1111	Trial4
2.74	2.74061374944266	104-Active-1111	Trial4
3.6	2.69389154798628	104-Active-1111	Trial4
2.55	2.34267524465222	104-Active-1111	Trial4
2.42	2.97343008025624	104-Active-1111	Trial4
2.03	2.69863914302441	104-Active-1111	Trial4
1.74	2.82125806314702	104-Active-1111	Trial4
2.82	2.65462157006317	104-Active-1111	Trial4
1.85	3.02420751914101	104-Active-1111	Trial4
2.85	2.93054483599662	104-Active-1111	Trial4
2.85	2.93054483599662	104-Active-1111	Trial4
1.97	2.93054483599662	104-Active-1111	Trial4
2.03	3.05186430661526	104-Active-1111	Trial4
1.72	2.78060337000445	104-Active-1111	Trial4
2.5	2.51817596151774	104-Active-1111	Trial4
2.3	2.51817596151774	104-Active-1111	Trial4
1.9	2.89604973814059	104-Active-1111	Trial4
3.45	2.99612781371796	104-Active-1111	Trial4
3.52	3.01399950768332	104-Active-1111	Trial4
3.04	3.01399950768332	104-Active-1111	Trial4
3.04	3.01399950768332	104-Active-1111	Trial4
3.04	3.01399950768332	104-Active-1111	Trial4
2.89	3.01399950768332	104-Active-1111	Trial4
2.85	3.01399950768332	104-Active-1111	Trial4
2.85	3.01399950768332	104-Active-1111	Trial4
2.85	3.01399950768332	104-Active-1111	Trial4
2.34	3.01399950768332	104-Active-1111	Trial4
2.0	2.47122183731525	104-Active-1111	Trial4
2.6	2.42518517221136	104-Active-1111	Trial4
2.2	2.42518517221136	104-Active-1111	Trial4
1.89	2.6781139799932	104-Active-1111	Trial4
2.67	2.81870350231113	104-Active-1111	Trial4
1.6	2.65096196555461	104-Active-1111	Trial4
2.27	2.41590144110951	104-Active-1111	Trial4
3.0	2.43936315538197	104-Active-1111	Trial4
2.1	2.43936315538197	104-Active-1111	Trial4
3.2	2.21934691377678	104-Active-1111	Trial4
3.1	2.21934691377678	104-Active-1111	Trial4
3.24	2.94475692545342	104-Active-1111	Trial4
2.4	2.88133628627674	104-Active-1111	Trial4
2.4	2.88133628627674	104-Active-1111	Trial4
2.4	2.88133628627674	104-Active-1111	Trial4
2.4	2.88133628627674	104-Active-1111	Trial4
2.4	2.88133628627674	104-Active-1111	Trial4
2.4	2.88133628627674	104-Active-1111	Trial4
2.0	2.88133628627674	104-Active-1111	Trial4
2.0	2.88133628627674	104-Active-1111	Trial4
1.95	2.88133628627674	104-Active-1111	Trial4
2.21	2.28966043339315	104-Active-1111	Trial4
3.18	2.87527559922017	104-Active-1111	Trial4
1.8	2.75654479572361	104-Active-1111	Trial4
3.3	2.21009387833251	104-Active-1111	Trial4
3.2	2.21009387833251	104-Active-1111	Trial4
2.8	2.55194800610647	104-Active-1111	Trial4
3.2	2.62608142977651	104-Active-1111	Trial4
2.57	2.42212242771119	104-Active-1111	Trial4
3.6	2.08464413645584	104-Active-1111	Trial4
2.9	2.08464413645584	104-Active-1111	Trial4
2.03	2.61434545669735	104-Active-1111	Trial4
2.46	2.75996565622881	104-Active-1111	Trial4
2.7	2.39225555289161	104-Active-1111	Trial4
1.7	2.22483802585393	104-Active-1111	Trial4
3.3	2.04005698851517	104-Active-1111	Trial4
3.3	2.04005698851517	104-Active-1111	Trial4
3.3	2.04005698851517	104-Active-1111	Trial4
1.8	2.04005698851517	104-Active-1111	Trial4
2.44	2.46812157590027	104-Active-1111	Trial4
2.08	2.6019580535519	104-Active-1111	Trial4
1.7	2.78781343890574	104-Active-1111	Trial4
1.7	2.78781343890574	104-Active-1111	Trial4
1.7	2.89599516808268	104-Active-1111	Trial4
1.54	2.81986311604171	104-Active-1111	Trial4
1.54	2.81986311604171	104-Active-1111	Trial4
1.6	2.78375138022011	104-Active-1111	Trial4
2.1	2.14597064966024	104-Active-1111	Trial4
3.0	1.88477447810511	104-Active-1111	Trial4
2.8	1.88477447810511	104-Active-1111	Trial4
2.66	2.43004531799392	104-Active-1111	Trial4
2.63	2.3525114975904	104-Active-1111	Trial4
3.1	2.21035990736482	104-Active-1111	Trial4
3.1	2.76302840072898	104-Active-1111	Trial4
4.7	3.00231128340483	104-Active-1111	Trial4
2.89	2.6121319587234	104-Active-1111	Trial4
2.22	2.61186934031971	104-Active-1111	Trial4
2.72	2.61114969768102	104-Active-1111	Trial4
1.74	2.57697519891521	104-Active-1111	Trial4
2.7	2.76413685503026	104-Active-1111	Trial4
2.7	2.50742224948095	104-Active-1111	Trial4
2.3	2.50742224948095	104-Active-1111	Trial4
2.15	2.61732634611065	104-Active-1111	Trial4
2.09	2.62571308188562	104-Active-1111	Trial4
2.16	2.60077115479236	104-Active-1111	Trial4
2.82	2.60077115479236	104-Active-1111	Trial4
3.2	2.32134858389547	104-Active-1111	Trial4
2.64	2.63252410723845	104-Active-1111	Trial4
3.0	2.19043501497062	104-Active-1111	Trial4
2.34	2.37360623560104	104-Active-1111	Trial4
2.41	3.05187453850112	104-Active-1111	Trial4
1.5	2.2985382996893	104-Active-1111	Trial4
2.9	2.03903721055799	104-Active-1111	Trial4
2.2	2.03903721055799	104-Active-1111	Trial4
1.5	2.03903721055799	104-Active-1111	Trial4
1.6	2.69277968305637	104-Active-1111	Trial4
2.0	2.93202504881741	104-Active-1111	Trial4
1.7	2.91485594434764	104-Active-1111	Trial4
2.2	2.5123847141221	104-Active-1111	Trial4
2.8	2.6250036711328	104-Active-1111	Trial4
2.4	2.6250036711328	104-Active-1111	Trial4
3.1	2.65568909682102	104-Active-1111	Trial4
2.9	2.65568909682102	104-Active-1111	Trial4
3.0	2.37597662249148	104-Active-1111	Trial4
2.7	2.37597662249148	104-Active-1111	Trial4
2.89	2.19301345020684	104-Active-1111	Trial4
2.9	2.69682809922753	104-Active-1111	Trial4
2.8	2.69682809922753	104-Active-1111	Trial4
2.5	2.69682809922753	104-Active-1111	Trial4
3.0	2.53484711420909	104-Active-1111	Trial4
3.0	2.53484711420909	104-Active-1111	Trial4
3.04	2.24809510240922	104-Active-1111	Trial4
2.92	2.24809510240922	104-Active-1111	Trial4
2.23	2.89592695551029	104-Active-1111	Trial4
2.54	2.40850378763415	104-Active-1111	Trial4
2.68	2.31532541375371	104-Active-1111	Trial4
2.09	2.3745339265855	104-Active-1111	Trial4
2.16	2.67651780579935	104-Active-1111	Trial4
2.3	2.24596345952214	104-Active-1111	Trial4
1.6	2.24596345952214	104-Active-1111	Trial4
1.5	2.18210284925356	104-Active-1111	Trial4
3.0	2.27500837284446	104-Active-1111	Trial4
2.2	2.27500837284446	104-Active-1111	Trial4
3.0	2.21552018846588	104-Active-1111	Trial4
3.14	2.17573179499263	104-Active-1111	Trial4
3.07	2.6678343453345	104-Active-1111	Trial4
2.9	2.6454060515337	104-Active-1111	Trial4
2.9	2.6454060515337	104-Active-1111	Trial4
2.62	2.8833383252763	104-Active-1111	Trial4
1.86	2.8833383252763	104-Active-1111	Trial4
3.3	2.75078083335692	104-Active-1111	Trial4
3.6	2.80028610776668	104-Active-1111	Trial4
3.16	2.55529383278205	104-Active-1111	Trial4
2.64	2.55529383278205	104-Active-1111	Trial4
2.1	2.56573717761448	104-Active-1111	Trial4
3.5	2.90660904434607	104-Active-1111	Trial4
3.1	2.90660904434607	104-Active-1111	Trial4
2.5	2.90660904434607	104-Active-1111	Trial4
3.3	2.83780984383669	104-Active-1111	Trial4
3.3	2.83780984383669	104-Active-1111	Trial4
3.3	2.83780984383669	104-Active-1111	Trial4
3.3	2.83780984383669	104-Active-1111	Trial4
3.0	2.83780984383669	104-Active-1111	Trial4
2.96	2.81519055483321	104-Active-1111	Trial4
2.27	1.95380901198923	104-Active-1111	Trial4
2.82	2.3187974336882	104-Active-1111	Trial4
1.5	2.07295932280597	104-Active-1111	Trial4
2.19	3.17963327595308	104-Active-1111	Trial4
1.7	2.95475688856533	104-Active-1111	Trial4
2.1	2.62012306157852	104-Active-1111	Trial4
2.0	3.00802067571361	104-Active-1111	Trial4
2.14	3.13853179046138	104-Active-1111	Trial4
2.46	2.51823053157565	104-Active-1111	Trial4
2.2	2.51823053157565	104-Active-1111	Trial4
2.1	2.75130948079292	104-Active-1111	Trial4
2.52	2.71459747433431	104-Active-1111	Trial4
3.05	2.60277319379192	104-Active-1111	Trial4
2.49	2.6866473727988	104-Active-1111	Trial4
3.41	2.68335611618113	104-Active-1111	Trial4
2.43	2.70605384964286	104-Active-1111	Trial4
2.1	2.36812535540976	104-Active-1111	Trial4
1.9	2.48421974298356	104-Active-1111	Trial4
1.7	2.17552033601823	104-Active-1111	Trial4
